# Supplementary material for: Selection for toxin production in spatially structured environments increases with growth rate
Source: ISME J. 2025 Apr 8;19(1):wraf061. doi: 10.1093/ismejo/wraf061 (PMC12041421; doi:10.1093/ismejo/wraf061)
Supplement: supp-table-1_wraf061 [file supp-table-1_wraf061.zip › supp-table-1_wraf061.csv]

dataset	accession_number
Vieira-Silva and Rocha	NZ_CP015425.1
Vieira-Silva and Rocha	NC_006300.1
Vieira-Silva and Rocha	NC_006908.1
Vieira-Silva and Rocha	NC_009925.1
Vieira-Silva and Rocha	NC_005966.1
Vieira-Silva and Rocha	NZ_LR134515.1
Vieira-Silva and Rocha	NZ_CP083944.1
Vieira-Silva and Rocha	NC_000854.2
Vieira-Silva and Rocha	NZ_CM002258.1
Vieira-Silva and Rocha	NC_008260.1
Vieira-Silva and Rocha	NC_011891.1
Vieira-Silva and Rocha	NC_012026.1
Vieira-Silva and Rocha	NC_021880.1
Vieira-Silva and Rocha	NC_000918.1
Vieira-Silva and Rocha	NZ_CP006577.1
Vieira-Silva and Rocha	NC_017187.1
Vieira-Silva and Rocha	NC_006513.1
Vieira-Silva and Rocha	NC_007530.2
Vieira-Silva and Rocha	NZ_CP017060.1
Vieira-Silva and Rocha	NZ_CP014842.1
Vieira-Silva and Rocha	NC_000964.3
Vieira-Silva and Rocha	NZ_CM000753.1
Vieira-Silva and Rocha	NZ_CP069563.1
Vieira-Silva and Rocha	NZ_CP040530.1
Vieira-Silva and Rocha	NZ_HG965802.1
Vieira-Silva and Rocha	NZ_AP019773.1
Vieira-Silva and Rocha	NZ_CP007656.1
Vieira-Silva and Rocha	NC_015067.1
Vieira-Silva and Rocha	NZ_LR134326.1
Vieira-Silva and Rocha	NZ_CP025371.1
Vieira-Silva and Rocha	NC_012512.1
Vieira-Silva and Rocha	NZ_CP075232.1
Vieira-Silva and Rocha	NZ_CP058354.1
Vieira-Silva and Rocha	NC_007618.1
Vieira-Silva and Rocha	NC_003317.1
Vieira-Silva and Rocha	NC_004310.3
Vieira-Silva and Rocha	NZ_CP029205.1
Vieira-Silva and Rocha	NZ_CP009727.1
Vieira-Silva and Rocha	NZ_CP008781.1
Vieira-Silva and Rocha	NC_003869.1
Vieira-Silva and Rocha	NC_009954.1
Vieira-Silva and Rocha	NC_002163.1
Vieira-Silva and Rocha	NZ_CP097763.1
Vieira-Silva and Rocha	NZ_ARVY01000001.1
Vieira-Silva and Rocha	NC_007503.1
Vieira-Silva and Rocha	NC_011916.1
Vieira-Silva and Rocha	NC_011963.1
Vieira-Silva and Rocha	NZ_LS450958.2
Vieira-Silva and Rocha	NC_005043.1
Vieira-Silva and Rocha	NC_000117.1
Vieira-Silva and Rocha	NC_003361.3
Vieira-Silva and Rocha	NC_002932.3
Vieira-Silva and Rocha	NC_010175.1
Vieira-Silva and Rocha	NC_008571.1
Vieira-Silva and Rocha	NZ_CP069587.1
Vieira-Silva and Rocha	NC_015687.1
Vieira-Silva and Rocha	NZ_CP075979.1
Vieira-Silva and Rocha	NC_004557.1
Vieira-Silva and Rocha	NC_003910.7
Vieira-Silva and Rocha	NC_021352.1
Vieira-Silva and Rocha	NC_002971.4
Vieira-Silva and Rocha	NZ_CP027107.1
Vieira-Silva and Rocha	NZ_CP006950.1
Vieira-Silva and Rocha	NZ_CP038663.1
Vieira-Silva and Rocha	NC_010002.1
Vieira-Silva and Rocha	NC_009253.1
Vieira-Silva and Rocha	NC_006138.1
Vieira-Silva and Rocha	NC_009952.1
Vieira-Silva and Rocha	NC_007354.1
Vieira-Silva and Rocha	NZ_CP007480.1
Vieira-Silva and Rocha	NZ_KB944666.1
Vieira-Silva and Rocha	NZ_CP051652.1
Vieira-Silva and Rocha	NC_000913.3
Vieira-Silva and Rocha	NZ_CP009607.1
Vieira-Silva and Rocha	NZ_CP028101.1
Vieira-Silva and Rocha	NC_002939.5
Vieira-Silva and Rocha	NC_005125.1
Vieira-Silva and Rocha	NZ_CP004373.1
Vieira-Silva and Rocha	NZ_CP007470.1
Vieira-Silva and Rocha	NZ_CP040441.1
Vieira-Silva and Rocha	NC_006396.1
Vieira-Silva and Rocha	NZ_CP038631.1
Vieira-Silva and Rocha	NC_008212.1
Vieira-Silva and Rocha	NC_004917.1
Vieira-Silva and Rocha	NZ_CP071982.1
Vieira-Silva and Rocha	NZ_CP032096.1
Vieira-Silva and Rocha	NC_008818.1
Vieira-Silva and Rocha	NC_009776.1
Vieira-Silva and Rocha	NZ_CP028221.1
Vieira-Silva and Rocha	NC_021181.2
Vieira-Silva and Rocha	NZ_CP059055.1
Vieira-Silva and Rocha	NZ_CP028160.1
Vieira-Silva and Rocha	NZ_CP015941.1
Vieira-Silva and Rocha	NC_022438.1
Vieira-Silva and Rocha	NZ_CP020414.2
Vieira-Silva and Rocha	NZ_CP045743.1
Vieira-Silva and Rocha	NC_003210.1
Vieira-Silva and Rocha	NZ_QGGH01000001.1
Vieira-Silva and Rocha	NC_000909.1
Vieira-Silva and Rocha	NC_007955.1
Vieira-Silva and Rocha	NC_003551.1
Vieira-Silva and Rocha	NZ_CP009530.1
Vieira-Silva and Rocha	NZ_CP064324.1
Vieira-Silva and Rocha	NC_007947.1
Vieira-Silva and Rocha	NC_002977.6
Vieira-Silva and Rocha	NC_012988.1
Vieira-Silva and Rocha	NZ_CP012370.1
Vieira-Silva and Rocha	NZ_CP018019.2
Vieira-Silva and Rocha	NZ_CP029543.1
Vieira-Silva and Rocha	NC_000962.3
Vieira-Silva and Rocha	NC_007633.1
Vieira-Silva and Rocha	NC_018406.1
Vieira-Silva and Rocha	NC_000908.2
Vieira-Silva and Rocha	NC_021283.1
Vieira-Silva and Rocha	NZ_CP001668.1
Vieira-Silva and Rocha	NZ_LR214945.1
Vieira-Silva and Rocha	NZ_LR215008.1
Vieira-Silva and Rocha	NC_008095.1
Vieira-Silva and Rocha	NZ_AP023069.1
Vieira-Silva and Rocha	NZ_CP021520.1
Vieira-Silva and Rocha	NC_008751.1
Vieira-Silva and Rocha	NC_007406.1
Vieira-Silva and Rocha	NC_004757.1
Vieira-Silva and Rocha	NC_006361.1
Vieira-Silva and Rocha	NZ_CP084701.1
Vieira-Silva and Rocha	NZ_BJMD01000001.1
Vieira-Silva and Rocha	NC_015138.1
Vieira-Silva and Rocha	NC_008686.1
Vieira-Silva and Rocha	NZ_CP020405.2
Vieira-Silva and Rocha	NC_010003.1
Vieira-Silva and Rocha	NZ_CH724140.1
Vieira-Silva and Rocha	NZ_JXSK01000001.1
Vieira-Silva and Rocha	NC_005877.1
Vieira-Silva and Rocha	NC_010729.1
Vieira-Silva and Rocha	NC_008817.1
Vieira-Silva and Rocha	NC_021085.1
Vieira-Silva and Rocha	NZ_CAMAPB010000001.1
Vieira-Silva and Rocha	NC_002516.2
Vieira-Silva and Rocha	NC_021505.1
Vieira-Silva and Rocha	NZ_CP074578.1
Vieira-Silva and Rocha	NC_008709.1
Vieira-Silva and Rocha	NC_003364.1
Vieira-Silva and Rocha	NC_009376.1
Vieira-Silva and Rocha	NC_000868.1
Vieira-Silva and Rocha	NZ_CP023154.1
Vieira-Silva and Rocha	NC_000961.1
Vieira-Silva and Rocha	NZ_CP088237.1
Vieira-Silva and Rocha	NC_007908.1
Vieira-Silva and Rocha	NZ_CP066699.1
Vieira-Silva and Rocha	NC_017584.1
Vieira-Silva and Rocha	NC_003103.1
Vieira-Silva and Rocha	NC_017049.1
Vieira-Silva and Rocha	NC_017066.1
Vieira-Silva and Rocha	NC_008148.1
Vieira-Silva and Rocha	NZ_CP033238.1
Vieira-Silva and Rocha	NZ_CP030361.1
Vieira-Silva and Rocha	NC_003197.2
Vieira-Silva and Rocha	NC_004347.2
Vieira-Silva and Rocha	NC_003911.12
Vieira-Silva and Rocha	NZ_CP146208.1
Vieira-Silva and Rocha	NC_007712.1
Vieira-Silva and Rocha	NC_010162.1
Vieira-Silva and Rocha	NC_008048.1
Vieira-Silva and Rocha	NC_007795.1
Vieira-Silva and Rocha	NZ_CP035288.1
Vieira-Silva and Rocha	NC_009033.1
Vieira-Silva and Rocha	NZ_CP012480.1
Vieira-Silva and Rocha	NZ_CP044221.1
Vieira-Silva and Rocha	NZ_CP020549.1
Vieira-Silva and Rocha	NZ_LS483338.1
Vieira-Silva and Rocha	NZ_LR822015.1
Vieira-Silva and Rocha	NZ_CP020364.1
Vieira-Silva and Rocha	NC_003106.2
Vieira-Silva and Rocha	NC_006177.1
Vieira-Silva and Rocha	NC_007604.1
Vieira-Silva and Rocha	NC_008554.1
Vieira-Silva and Rocha	NC_007759.1
Vieira-Silva and Rocha	NC_002578.1
Vieira-Silva and Rocha	NC_002689.2
Vieira-Silva and Rocha	NC_004113.1
Vieira-Silva and Rocha	NC_023151.1
Vieira-Silva and Rocha	NC_006461.1
Vieira-Silva and Rocha	NC_002967.9
Vieira-Silva and Rocha	NC_016842.1
Vieira-Silva and Rocha	NZ_CP047242.1
Vieira-Silva and Rocha	NC_004551.1
Vieira-Silva and Rocha	NC_011374.1
Vieira-Silva and Rocha	NZ_CP043554.1
Vieira-Silva and Rocha	NC_011184.1
Vieira-Silva and Rocha	NC_004603.1
Vieira-Silva and Rocha	NZ_CP016321.1
Vieira-Silva and Rocha	NC_016893.1
Vieira-Silva and Rocha	NC_006833.1
Vieira-Silva and Rocha	NC_005090.1
Vieira-Silva and Rocha	NZ_CP053649.1
Vieira-Silva and Rocha	NZ_CP058243.1
Vieira-Silva and Rocha	NZ_CP043403.1
Vieira-Silva and Rocha	NC_004556.1
Vieira-Silva and Rocha	NC_017168.1
Vieira-Silva and Rocha	NZ_CP009712.1
Vieira-Silva and Rocha	NC_022900.1
Streptomyces	GCA_000147815.3
Streptomyces	GCA_000816465.4
Streptomyces	GCA_001542625.2
Streptomyces	GCA_001598115.2
Streptomyces	GCA_001888885.2
Streptomyces	GCA_001983975.1
Streptomyces	GCA_002355495.1
Streptomyces	GCA_003325375.1
Streptomyces	GCA_004521945.2
Streptomyces	GCA_009811615.2
Streptomyces	GCA_013423905.1
Streptomyces	GCA_015291085.1
Streptomyces	GCA_015767835.1
Streptomyces	GCA_016906225.1
Streptomyces	GCA_017163995.1
Streptomyces	GCA_017498645.1
Streptomyces	GCA_018596355.1
Streptomyces	GCA_021654815.1
Streptomyces	GCA_022179705.1
Streptomyces	GCA_023614295.1
Streptomyces	GCA_024298985.1
Streptomyces	GCA_024582875.1
Streptomyces	GCA_025641845.1
Streptomyces	GCA_028736035.1
Streptomyces	GCA_028748005.1
Streptomyces	GCA_028751585.1
Streptomyces	GCA_028867535.1
Streptomyces	GCA_028884895.1
Streptomyces	GCA_031192905.1
Streptomyces	GCA_031192925.1
Streptomyces	GCA_034297415.1
Streptomyces	GCA_035917515.1
Streptomyces	GCA_035917615.1
Streptomyces	GCA_035917635.1
Streptomyces	GCA_035917715.1
Streptomyces	GCA_035917735.1
Streptomyces	GCA_035920325.1
Streptomyces	GCA_035999765.1
Streptomyces	GCA_036013505.1
Streptomyces	GCA_036015235.1
Streptomyces	GCA_036204825.1
Streptomyces	GCA_036226325.1
Streptomyces	GCA_036226345.1
Streptomyces	GCA_036226585.1
Streptomyces	GCA_036226725.1
Streptomyces	GCA_036226965.1
Streptomyces	GCA_036227045.1
Streptomyces	GCA_036227345.1
Streptomyces	GCA_036248335.1
Streptomyces	GCA_036249245.1
Streptomyces	GCA_036249465.1
Streptomyces	GCA_036249765.1
Streptomyces	GCA_036345135.1
Streptomyces	GCA_036346015.1
Streptomyces	GCA_040819605.1
Streptomyces	GCF_000009765.2
Streptomyces	GCF_000010605.1
Streptomyces	GCF_000091305.1
Streptomyces	GCF_000092385.1
Streptomyces	GCF_000147815.2
Streptomyces	GCF_000177195.2
Streptomyces	GCF_000203835.1
Streptomyces	GCF_000220705.2
Streptomyces	GCF_000245355.1
Streptomyces	GCF_000261345.2
Streptomyces	GCF_000280865.2
Streptomyces	GCF_000297155.3
Streptomyces	GCF_000331185.2
Streptomyces	GCF_000340845.1
Streptomyces	GCF_000359525.1
Streptomyces	GCF_000364805.1
Streptomyces	GCF_000385945.1
Streptomyces	GCF_000412265.2
Streptomyces	GCF_000444875.1
Streptomyces	GCF_000495635.2
Streptomyces	GCF_000612545.2
Streptomyces	GCF_000695235.1
Streptomyces	GCF_000739105.1
Streptomyces	GCF_000761215.1
Streptomyces	GCF_000772045.1
Streptomyces	GCF_000802245.2
Streptomyces	GCF_000816025.1
Streptomyces	GCF_000816465.3
Streptomyces	GCF_000827005.1
Streptomyces	GCF_000830005.1
Streptomyces	GCF_000931445.1
Streptomyces	GCF_000935185.3
Streptomyces	GCF_000952035.2
Streptomyces	GCF_000963515.1
Streptomyces	GCF_000993785.3
Streptomyces	GCF_001011035.1
Streptomyces	GCF_001013905.1
Streptomyces	GCF_001267885.1
Streptomyces	GCF_001278075.1
Streptomyces	GCF_001278095.1
Streptomyces	GCF_001406115.1
Streptomyces	GCF_001431765.1
Streptomyces	GCF_001443625.1
Streptomyces	GCF_001447075.1
Streptomyces	GCF_001484565.1
Streptomyces	GCF_001484705.1
Streptomyces	GCF_001511815.1
Streptomyces	GCF_001542625.1
Streptomyces	GCF_001577385.1
Streptomyces	GCF_001598115.1
Streptomyces	GCF_001611795.1
Streptomyces	GCF_001632865.1
Streptomyces	GCF_001636945.3
Streptomyces	GCF_001650215.1
Streptomyces	GCF_001654495.1
Streptomyces	GCF_001660045.1
Streptomyces	GCF_001685355.1
Streptomyces	GCF_001693675.1
Streptomyces	GCF_001704195.1
Streptomyces	GCF_001704275.1
Streptomyces	GCF_001729485.1
Streptomyces	GCF_001735805.1
Streptomyces	GCF_001750785.1
Streptomyces	GCF_001753425.1
Streptomyces	GCF_001767375.1
Streptomyces	GCF_001886595.1
Streptomyces	GCF_001931635.1
Streptomyces	GCF_001941845.1
Streptomyces	GCF_001975025.1
Streptomyces	GCF_001984445.1
Streptomyces	GCF_002005225.1
Streptomyces	GCF_002007685.1
Streptomyces	GCF_002009175.1
Streptomyces	GCF_002021875.1
Streptomyces	GCF_002028385.1
Streptomyces	GCF_002080455.1
Streptomyces	GCF_002082175.1
Streptomyces	GCF_002082195.1
Streptomyces	GCF_002090335.1
Streptomyces	GCF_002094995.1
Streptomyces	GCF_002128305.1
Streptomyces	GCF_002189675.2
Streptomyces	GCF_002192455.1
Streptomyces	GCF_002288075.1
Streptomyces	GCF_002556545.1
Streptomyces	GCF_002591335.1
Streptomyces	GCF_002777535.1
Streptomyces	GCF_002803845.1
Streptomyces	GCF_002804165.1
Streptomyces	GCF_002812405.1
Streptomyces	GCF_002832675.1
Streptomyces	GCF_002847285.1
Streptomyces	GCF_002848525.1
Streptomyces	GCF_002910725.2
Streptomyces	GCF_002910775.2
Streptomyces	GCF_002943895.1
Streptomyces	GCF_002946835.1
Streptomyces	GCF_003032475.1
Streptomyces	GCF_003054555.1
Streptomyces	GCF_003074055.1
Streptomyces	GCF_003097515.1
Streptomyces	GCF_003122365.1
Streptomyces	GCF_003147545.1
Streptomyces	GCF_003173275.1
Streptomyces	GCF_003208035.1
Streptomyces	GCF_003261055.1
Streptomyces	GCF_003268535.2
Streptomyces	GCF_003268675.1
Streptomyces	GCF_003330845.1
Streptomyces	GCF_003330865.1
Streptomyces	GCF_003344445.1
Streptomyces	GCF_003344965.1
Streptomyces	GCF_003352445.1
Streptomyces	GCF_003369795.1
Streptomyces	GCF_003391135.1
Streptomyces	GCF_003428925.1
Streptomyces	GCF_003443735.1
Streptomyces	GCF_003454755.1
Streptomyces	GCF_003573485.1
Streptomyces	GCF_003595235.1
Streptomyces	GCF_003595545.1
Streptomyces	GCF_003610995.1
Streptomyces	GCF_003627815.1
Streptomyces	GCF_003665435.1
Streptomyces	GCF_003675325.1
Streptomyces	GCF_003675345.1
Streptomyces	GCF_003721495.1
Streptomyces	GCF_003932715.1
Streptomyces	GCF_003945505.1
Streptomyces	GCF_003945525.1
Streptomyces	GCF_003945545.1
Streptomyces	GCF_003950035.1
Streptomyces	GCF_003950055.1
Streptomyces	GCF_003955715.1
Streptomyces	GCF_003963535.1
Streptomyces	GCF_003970715.1
Streptomyces	GCF_003994375.1
Streptomyces	GCF_003994395.1
Streptomyces	GCF_004104485.1
Streptomyces	GCF_004104505.1
Streptomyces	GCF_004328625.1
Streptomyces	GCF_004524875.1
Streptomyces	GCF_004795715.1
Streptomyces	GCF_004803895.1
Streptomyces	GCF_005222485.1
Streptomyces	GCF_005490965.1
Streptomyces	GCF_005517195.1
Streptomyces	GCF_005519465.1
Streptomyces	GCF_005860785.2
Streptomyces	GCF_006088715.1
Streptomyces	GCF_006229535.1
Streptomyces	GCF_006378235.1
Streptomyces	GCF_006516935.1
Streptomyces	GCF_006716135.1
Streptomyces	GCF_006974005.1
Streptomyces	GCF_007113405.2
Streptomyces	GCF_007113425.2
Streptomyces	GCF_007113505.2
Streptomyces	GCF_007113525.2
Streptomyces	GCF_007113665.2
Streptomyces	GCF_007363395.1
Streptomyces	GCF_007856155.1
Streptomyces	GCF_007858555.1
Streptomyces	GCF_008064995.1
Streptomyces	GCF_008632955.1
Streptomyces	GCF_008639045.1
Streptomyces	GCF_008639165.1
Streptomyces	GCF_008642275.1
Streptomyces	GCF_008642295.1
Streptomyces	GCF_008642315.1
Streptomyces	GCF_008642335.1
Streptomyces	GCF_008642355.1
Streptomyces	GCF_008642375.1
Streptomyces	GCF_008704395.1
Streptomyces	GCF_008704425.1
Streptomyces	GCF_008704445.1
Streptomyces	GCF_008704475.1
Streptomyces	GCF_008704495.1
Streptomyces	GCF_008704515.1
Streptomyces	GCF_008704535.1
Streptomyces	GCF_008704555.1
Streptomyces	GCF_008704575.1
Streptomyces	GCF_008704655.1
Streptomyces	GCF_008704715.1
Streptomyces	GCF_008704795.1
Streptomyces	GCF_008704855.1
Streptomyces	GCF_008704935.1
Streptomyces	GCF_008704995.1
Streptomyces	GCF_008705135.1
Streptomyces	GCF_008705255.1
Streptomyces	GCF_008931305.1
Streptomyces	GCF_009184865.1
Streptomyces	GCF_009296025.1
Streptomyces	GCF_009299385.1
Streptomyces	GCF_009495655.1
Streptomyces	GCF_009498275.1
Streptomyces	GCF_009650765.1
Streptomyces	GCF_009739905.1
Streptomyces	GCF_009789635.1
Streptomyces	GCF_009796285.1
Streptomyces	GCF_009811615.1
Streptomyces	GCF_009832925.1
Streptomyces	GCF_009834105.1
Streptomyces	GCF_009834125.1
Streptomyces	GCF_009834145.1
Streptomyces	GCF_009857135.1
Streptomyces	GCF_009867075.1
Streptomyces	GCF_009936315.1
Streptomyces	GCF_010384365.1
Streptomyces	GCF_010523235.1
Streptomyces	GCF_010669165.1
Streptomyces	GCF_011006355.1
Streptomyces	GCF_011650445.1
Streptomyces	GCF_011694815.1
Streptomyces	GCF_011751035.2
Streptomyces	GCF_011820545.1
Streptomyces	GCF_012044595.1
Streptomyces	GCF_012273515.1
Streptomyces	GCF_012273535.1
Streptomyces	GCF_012275145.1
Streptomyces	GCF_013009255.1
Streptomyces	GCF_013046785.1
Streptomyces	GCF_013085465.1
Streptomyces	GCF_013317105.1
Streptomyces	GCF_013364095.1
Streptomyces	GCF_013364155.1
Streptomyces	GCF_013364175.1
Streptomyces	GCF_013364195.1
Streptomyces	GCF_013364315.1
Streptomyces	GCF_013364335.1
Streptomyces	GCF_013364375.1
Streptomyces	GCF_013375055.1
Streptomyces	GCF_013376795.1
Streptomyces	GCF_013394065.1
Streptomyces	GCF_013401535.1
Streptomyces	GCF_013414305.1
Streptomyces	GCF_013693715.1
Streptomyces	GCF_014070435.1
Streptomyces	GCF_014083905.1
Streptomyces	GCF_014083985.1
Streptomyces	GCF_014216315.1
Streptomyces	GCF_014216335.1
Streptomyces	GCF_014217585.1
Streptomyces	GCF_014295035.1
Streptomyces	GCF_014489615.1
Streptomyces	GCF_014489635.1
Streptomyces	GCF_014495705.1
Streptomyces	GCF_014621695.1
Streptomyces	GCF_014673495.1
Streptomyces	GCF_014701095.1
Streptomyces	GCF_014701115.1
Streptomyces	GCF_014852565.2
Streptomyces	GCF_015160855.1
Streptomyces	GCF_015160875.1
Streptomyces	GCF_015244315.1
Streptomyces	GCF_015601545.1
Streptomyces	GCF_015689475.1
Streptomyces	GCF_015708605.1
Streptomyces	GCF_015710995.1
Streptomyces	GCF_015767735.1
Streptomyces	GCF_015767755.1
Streptomyces	GCF_015767775.1
Streptomyces	GCF_015767795.1
Streptomyces	GCF_015767815.1
Streptomyces	GCF_015767855.1
Streptomyces	GCF_015767875.1
Streptomyces	GCF_015767895.1
Streptomyces	GCF_015767915.1
Streptomyces	GCF_015767935.1
Streptomyces	GCF_015910445.1
Streptomyces	GCF_016128295.1
Streptomyces	GCF_016467295.1
Streptomyces	GCF_016598575.1
Streptomyces	GCF_016598615.1
Streptomyces	GCF_016605905.1
Streptomyces	GCF_016756395.1
Streptomyces	GCF_016803985.1
Streptomyces	GCF_016804005.1
Streptomyces	GCF_016906185.1
Streptomyces	GCF_016906205.1
Streptomyces	GCF_016906245.1
Streptomyces	GCF_016906265.1
Streptomyces	GCF_016917755.1
Streptomyces	GCF_016919685.1
Streptomyces	GCF_017311125.1
Streptomyces	GCF_017352335.1
Streptomyces	GCF_017358145.1
Streptomyces	GCF_017526105.1
Streptomyces	GCF_017639205.1
Streptomyces	GCF_017751265.1
Streptomyces	GCF_017916255.1
Streptomyces	GCF_017933115.1
Streptomyces	GCF_017933235.1
Streptomyces	GCF_017933255.1
Streptomyces	GCF_018069625.1
Streptomyces	GCF_018128905.1
Streptomyces	GCF_018141485.1
Streptomyces	GCF_018255875.1
Streptomyces	GCF_018310535.1
Streptomyces	GCF_018310575.1
Streptomyces	GCF_018604545.1
Streptomyces	GCF_018866325.1
Streptomyces	GCF_019056675.1
Streptomyces	GCF_019287315.1
Streptomyces	GCF_019378935.1
Streptomyces	GCF_019599145.1
Streptomyces	GCF_019703895.1
Streptomyces	GCF_019774615.1
Streptomyces	GCF_019880305.1
Streptomyces	GCF_019933235.1
Streptomyces	GCF_020026305.1
Streptomyces	GCF_020034615.2
Streptomyces	GCF_020099395.1
Streptomyces	GCF_020341595.1
Streptomyces	GCF_020410765.1
Streptomyces	GCF_020535385.1
Streptomyces	GCF_020616555.1
Streptomyces	GCF_020740535.1
Streptomyces	GCF_020783455.1
Streptomyces	GCF_020783515.1
Streptomyces	GCF_020783535.1
Streptomyces	GCF_020783555.1
Streptomyces	GCF_020783575.1
Streptomyces	GCF_020783595.1
Streptomyces	GCF_020783615.1
Streptomyces	GCF_020783635.1
Streptomyces	GCF_020790115.1
Streptomyces	GCF_021028635.1
Streptomyces	GCF_021029465.1
Streptomyces	GCF_021216675.1
Streptomyces	GCF_021233395.1
Streptomyces	GCF_021383925.1
Streptomyces	GCF_021441825.1
Streptomyces	GCF_021442415.2
Streptomyces	GCF_021491675.1
Streptomyces	GCF_021496465.1
Streptomyces	GCF_021496485.1
Streptomyces	GCF_021496785.1
Streptomyces	GCF_021545335.1
Streptomyces	GCF_021665875.1
Streptomyces	GCF_022026295.1
Streptomyces	GCF_022220465.1
Streptomyces	GCF_022221585.1
Streptomyces	GCF_022385335.1
Streptomyces	GCF_022414575.2
Streptomyces	GCF_022647665.1
Streptomyces	GCF_022695595.1
Streptomyces	GCF_022695635.1
Streptomyces	GCF_022699385.1
Streptomyces	GCF_022759525.1
Streptomyces	GCF_022760195.1
Streptomyces	GCF_022760275.1
Streptomyces	GCF_022807935.1
Streptomyces	GCF_022827705.1
Streptomyces	GCF_022846655.1
Streptomyces	GCF_022846675.1
Streptomyces	GCF_022869105.1
Streptomyces	GCF_023168305.1
Streptomyces	GCF_023168385.1
Streptomyces	GCF_023273835.1
Streptomyces	GCF_023277745.1
Streptomyces	GCF_023277965.1
Streptomyces	GCF_023376055.1
Streptomyces	GCF_023498005.1
Streptomyces	GCF_023515955.1
Streptomyces	GCF_023614235.1
Streptomyces	GCF_023702105.1
Streptomyces	GCF_023702655.1
Streptomyces	GCF_023716005.1
Streptomyces	GCF_023923245.1
Streptomyces	GCF_024218735.1
Streptomyces	GCF_024223055.1
Streptomyces	GCF_024297125.1
Streptomyces	GCF_024298965.1
Streptomyces	GCF_024349765.1
Streptomyces	GCF_024365045.1
Streptomyces	GCF_024442315.1
Streptomyces	GCF_024442335.1
Streptomyces	GCF_024499195.1
Streptomyces	GCF_024600715.1
Streptomyces	GCF_024611995.1
Streptomyces	GCF_024612015.1
Streptomyces	GCF_024612035.1
Streptomyces	GCF_024666385.1
Streptomyces	GCF_024701375.2
Streptomyces	GCF_024752535.1
Streptomyces	GCF_025133285.1
Streptomyces	GCF_025163575.1
Streptomyces	GCF_025231465.1
Streptomyces	GCF_025252265.1
Streptomyces	GCF_025402955.1
Streptomyces	GCF_025642135.1
Streptomyces	GCF_025642155.1
Streptomyces	GCF_025642175.1
Streptomyces	GCF_025643355.1
Streptomyces	GCF_025665295.1
Streptomyces	GCF_025854275.1
Streptomyces	GCF_025908395.1
Streptomyces	GCF_025957665.1
Streptomyces	GCF_026153355.1
Streptomyces	GCF_026167665.1
Streptomyces	GCF_026210455.1
Streptomyces	GCF_026239515.1
Streptomyces	GCF_026239535.1
Streptomyces	GCF_026427415.1
Streptomyces	GCF_026626005.1
Streptomyces	GCF_026635925.1
Streptomyces	GCF_026636035.1
Streptomyces	GCF_026642235.1
Streptomyces	GCF_026651955.1
Streptomyces	GCF_026810505.1
Streptomyces	GCF_026898115.1
Streptomyces	GCF_027107535.1
Streptomyces	GCF_027270315.1
Streptomyces	GCF_027497475.1
Streptomyces	GCF_027497495.1
Streptomyces	GCF_027625935.1
Streptomyces	GCF_027626975.1
Streptomyces	GCF_027942015.1
Streptomyces	GCF_027947595.1
Streptomyces	GCF_028198125.1
Streptomyces	GCF_028421465.1
Streptomyces	GCF_028464045.1
Streptomyces	GCF_028473745.1
Streptomyces	GCF_028622875.1
Streptomyces	GCF_028747205.1
Streptomyces	GCF_028752555.1
Streptomyces	GCF_028870195.1
Streptomyces	GCF_028885415.1
Streptomyces	GCF_028898845.1
Streptomyces	GCF_029011865.1
Streptomyces	GCF_029167005.1
Streptomyces	GCF_029167025.1
Streptomyces	GCF_029167585.1
Streptomyces	GCF_029167625.1
Streptomyces	GCF_029167645.1
Streptomyces	GCF_029392895.1
Streptomyces	GCF_029541745.1
Streptomyces	GCF_029760955.1
Streptomyces	GCF_029866785.1
Streptomyces	GCF_029906565.1
Streptomyces	GCF_030028615.1
Streptomyces	GCF_030028635.1
Streptomyces	GCF_030122705.1
Streptomyces	GCF_030167965.1
Streptomyces	GCF_030291795.1
Streptomyces	GCF_030294945.1
Streptomyces	GCF_030345275.1
Streptomyces	GCF_030388665.1
Streptomyces	GCF_030406845.1
Streptomyces	GCF_030406865.1
Streptomyces	GCF_030406905.1
Streptomyces	GCF_030440515.1
Streptomyces	GCF_030450125.1
Streptomyces	GCF_030490905.1
Streptomyces	GCF_030506235.1
Streptomyces	GCF_030520245.1
Streptomyces	GCF_030544505.1
Streptomyces	GCF_030551255.1
Streptomyces	GCF_030552875.1
Streptomyces	GCF_030553055.1
Streptomyces	GCF_030719215.1
Streptomyces	GCF_030719235.1
Streptomyces	GCF_030719255.1
Streptomyces	GCF_030719275.1
Streptomyces	GCF_030719295.1
Streptomyces	GCF_030863865.1
Streptomyces	GCF_030863945.1
Streptomyces	GCF_030908285.1
Streptomyces	GCF_030930975.1
Streptomyces	GCF_031344995.1
Streptomyces	GCF_031348265.1
Streptomyces	GCF_031583065.1
Streptomyces	GCF_031593255.1
Streptomyces	GCF_031597775.1
Streptomyces	GCF_031679605.1
Streptomyces	GCF_031760065.1
Streptomyces	GCF_031767055.1
Streptomyces	GCF_031844685.1
Streptomyces	GCF_031844705.1
Streptomyces	GCF_031844725.1
Streptomyces	GCF_032105745.1
Streptomyces	GCF_032121415.1
Streptomyces	GCF_032229305.1
Streptomyces	GCF_032229325.1
Streptomyces	GCF_032598905.1
Streptomyces	GCF_032927875.1
Streptomyces	GCF_032932555.1
Streptomyces	GCF_033109485.1
Streptomyces	GCF_033216215.1
Streptomyces	GCF_033335955.1
Streptomyces	GCF_033343995.1
Streptomyces	GCF_033406955.1
Streptomyces	GCF_033547115.1
Streptomyces	GCF_034054735.1
Streptomyces	GCF_034057835.1
Streptomyces	GCF_034300035.1
Streptomyces	GCF_034422375.1
Streptomyces	GCF_034424055.1
Streptomyces	GCF_034479045.1
Streptomyces	GCF_034568915.1
Streptomyces	GCF_034668605.1
Streptomyces	GCF_035578105.1
Streptomyces	GCF_035658475.1
Streptomyces	GCF_035917115.1
Streptomyces	GCF_035917135.1
Streptomyces	GCF_035917155.1
Streptomyces	GCF_035917175.1
Streptomyces	GCF_035917195.1
Streptomyces	GCF_035917215.1
Streptomyces	GCF_035917235.1
Streptomyces	GCF_035917255.1
Streptomyces	GCF_035917275.1
Streptomyces	GCF_035917295.1
Streptomyces	GCF_035917315.1
Streptomyces	GCF_035917395.1
Streptomyces	GCF_035917415.1
Streptomyces	GCF_035917435.1
Streptomyces	GCF_035917495.1
Streptomyces	GCF_035917535.1
Streptomyces	GCF_035917555.1
Streptomyces	GCF_035917575.1
Streptomyces	GCF_035917595.1
Streptomyces	GCF_035917655.1
Streptomyces	GCF_035917675.1
Streptomyces	GCF_035917695.1
Streptomyces	GCF_035917755.1
Streptomyces	GCF_035917775.1
Streptomyces	GCF_035917795.1
Streptomyces	GCF_035917815.1
Streptomyces	GCF_035917835.1
Streptomyces	GCF_035917855.1
Streptomyces	GCF_035917875.1
Streptomyces	GCF_035917895.1
Streptomyces	GCF_035917915.1
Streptomyces	GCF_035917935.1
Streptomyces	GCF_035917955.1
Streptomyces	GCF_035918015.1
Streptomyces	GCF_035918035.1
Streptomyces	GCF_035918055.1
Streptomyces	GCF_035918075.1
Streptomyces	GCF_035918095.1
Streptomyces	GCF_035918115.1
Streptomyces	GCF_035918155.1
Streptomyces	GCF_035918175.1
Streptomyces	GCF_035918195.1
Streptomyces	GCF_035918215.1
Streptomyces	GCF_035918235.1
Streptomyces	GCF_035919765.1
Streptomyces	GCF_035920465.1
Streptomyces	GCF_035940175.1
Streptomyces	GCF_035943135.1
Streptomyces	GCF_035946055.1
Streptomyces	GCF_035949105.1
Streptomyces	GCF_035950875.1
Streptomyces	GCF_035951655.1
Streptomyces	GCF_035952475.1
Streptomyces	GCF_035953295.1
Streptomyces	GCF_035954115.1
Streptomyces	GCF_035954955.1
Streptomyces	GCF_035955795.1
Streptomyces	GCF_035957715.1
Streptomyces	GCF_035959875.1
Streptomyces	GCF_035960815.1
Streptomyces	GCF_035961655.1
Streptomyces	GCF_035962435.1
Streptomyces	GCF_035974335.1
Streptomyces	GCF_035974355.1
Streptomyces	GCF_035974375.1
Streptomyces	GCF_035975855.1
Streptomyces	GCF_035977975.1
Streptomyces	GCF_035978755.1
Streptomyces	GCF_035979555.1
Streptomyces	GCF_035980495.1
Streptomyces	GCF_035982055.1
Streptomyces	GCF_035983575.1
Streptomyces	GCF_035983595.1
Streptomyces	GCF_035984415.1
Streptomyces	GCF_035987325.1
Streptomyces	GCF_035988225.1
Streptomyces	GCF_035988865.1
Streptomyces	GCF_035989285.1
Streptomyces	GCF_035989305.1
Streptomyces	GCF_035989885.1
Streptomyces	GCF_035991205.1
Streptomyces	GCF_035991645.1
Streptomyces	GCF_035993425.1
Streptomyces	GCF_035994185.1
Streptomyces	GCF_035994945.1
Streptomyces	GCF_035996785.1
Streptomyces	GCF_036002945.1
Streptomyces	GCF_036006205.1
Streptomyces	GCF_036010285.1
Streptomyces	GCF_036010305.1
Streptomyces	GCF_036010325.1
Streptomyces	GCF_036010345.1
Streptomyces	GCF_036010365.1
Streptomyces	GCF_036010385.1
Streptomyces	GCF_036010445.1
Streptomyces	GCF_036010485.1
Streptomyces	GCF_036010505.1
Streptomyces	GCF_036010525.1
Streptomyces	GCF_036010565.1
Streptomyces	GCF_036010585.1
Streptomyces	GCF_036010605.1
Streptomyces	GCF_036010625.1
Streptomyces	GCF_036010645.1
Streptomyces	GCF_036013045.1
Streptomyces	GCF_036013545.1
Streptomyces	GCF_036013565.1
Streptomyces	GCF_036013585.1
Streptomyces	GCF_036013605.1
Streptomyces	GCF_036013625.1
Streptomyces	GCF_036013645.1
Streptomyces	GCF_036013665.1
Streptomyces	GCF_036013685.1
Streptomyces	GCF_036013705.1
Streptomyces	GCF_036013745.1
Streptomyces	GCF_036013765.1
Streptomyces	GCF_036013785.1
Streptomyces	GCF_036013815.1
Streptomyces	GCF_036013835.1
Streptomyces	GCF_036013895.1
Streptomyces	GCF_036013915.1
Streptomyces	GCF_036013935.1
Streptomyces	GCF_036013955.1
Streptomyces	GCF_036014015.1
Streptomyces	GCF_036014035.1
Streptomyces	GCF_036014055.1
Streptomyces	GCF_036014075.1
Streptomyces	GCF_036014095.1
Streptomyces	GCF_036014115.1
Streptomyces	GCF_036014135.1
Streptomyces	GCF_036014155.1
Streptomyces	GCF_036014175.1
Streptomyces	GCF_036014195.1
Streptomyces	GCF_036014215.1
Streptomyces	GCF_036014235.1
Streptomyces	GCF_036030735.1
Streptomyces	GCF_036035005.1
Streptomyces	GCF_036038375.1
Streptomyces	GCF_036048035.1
Streptomyces	GCF_036055215.1
Streptomyces	GCF_036057275.1
Streptomyces	GCF_036061255.1
Streptomyces	GCF_036063235.1
Streptomyces	GCF_036069355.1
Streptomyces	GCF_036073155.1
Streptomyces	GCF_036075115.1
Streptomyces	GCF_036077095.1
Streptomyces	GCF_036079075.1
Streptomyces	GCF_036082875.1
Streptomyces	GCF_036084755.1
Streptomyces	GCF_036088315.1
Streptomyces	GCF_036091755.1
Streptomyces	GCF_036093575.1
Streptomyces	GCF_036099295.1
Streptomyces	GCF_036101175.1
Streptomyces	GCF_036103115.1
Streptomyces	GCF_036106915.1
Streptomyces	GCF_036108815.1
Streptomyces	GCF_036110805.1
Streptomyces	GCF_036118775.1
Streptomyces	GCF_036121075.1
Streptomyces	GCF_036124195.1
Streptomyces	GCF_036127095.1
Streptomyces	GCF_036130235.1
Streptomyces	GCF_036133475.1
Streptomyces	GCF_036139655.1
Streptomyces	GCF_036147535.1
Streptomyces	GCF_036158715.1
Streptomyces	GCF_036167175.1
Streptomyces	GCF_036168855.1
Streptomyces	GCF_036169555.1
Streptomyces	GCF_036169715.1
Streptomyces	GCF_036170895.1
Streptomyces	GCF_036172715.1
Streptomyces	GCF_036173045.1
Streptomyces	GCF_036173085.1
Streptomyces	GCF_036173105.1
Streptomyces	GCF_036173125.1
Streptomyces	GCF_036174265.1
Streptomyces	GCF_036175285.1
Streptomyces	GCF_036177905.1
Streptomyces	GCF_036178145.1
Streptomyces	GCF_036178565.1
Streptomyces	GCF_036178845.1
Streptomyces	GCF_036178885.1
Streptomyces	GCF_036178905.1
Streptomyces	GCF_036180305.1
Streptomyces	GCF_036181125.1
Streptomyces	GCF_036181745.1
Streptomyces	GCF_036182465.1
Streptomyces	GCF_036183285.1
Streptomyces	GCF_036187565.1
Streptomyces	GCF_036188265.1
Streptomyces	GCF_036189065.1
Streptomyces	GCF_036189845.1
Streptomyces	GCF_036190545.1
Streptomyces	GCF_036191345.1
Streptomyces	GCF_036192275.1
Streptomyces	GCF_036193325.1
Streptomyces	GCF_036194065.1
Streptomyces	GCF_036195045.1
Streptomyces	GCF_036195325.1
Streptomyces	GCF_036196325.1
Streptomyces	GCF_036197725.1
Streptomyces	GCF_036199905.1
Streptomyces	GCF_036201705.1
Streptomyces	GCF_036202585.1
Streptomyces	GCF_036203305.1
Streptomyces	GCF_036204065.1
Streptomyces	GCF_036205185.1
Streptomyces	GCF_036206005.1
Streptomyces	GCF_036206925.1
Streptomyces	GCF_036207985.1
Streptomyces	GCF_036208025.1
Streptomyces	GCF_036208085.1
Streptomyces	GCF_036224405.1
Streptomyces	GCF_036226185.1
Streptomyces	GCF_036226305.1
Streptomyces	GCF_036226365.1
Streptomyces	GCF_036226385.1
Streptomyces	GCF_036226405.1
Streptomyces	GCF_036226425.1
Streptomyces	GCF_036226445.1
Streptomyces	GCF_036226545.1
Streptomyces	GCF_036226605.1
Streptomyces	GCF_036226625.1
Streptomyces	GCF_036226645.1
Streptomyces	GCF_036226665.1
Streptomyces	GCF_036226685.1
Streptomyces	GCF_036226705.1
Streptomyces	GCF_036226745.1
Streptomyces	GCF_036226765.1
Streptomyces	GCF_036226785.1
Streptomyces	GCF_036226805.1
Streptomyces	GCF_036226825.1
Streptomyces	GCF_036226845.1
Streptomyces	GCF_036226865.1
Streptomyces	GCF_036226885.1
Streptomyces	GCF_036226905.1
Streptomyces	GCF_036226925.1
Streptomyces	GCF_036226945.1
Streptomyces	GCF_036226985.1
Streptomyces	GCF_036227005.1
Streptomyces	GCF_036227025.1
Streptomyces	GCF_036227125.1
Streptomyces	GCF_036227165.1
Streptomyces	GCF_036227225.1
Streptomyces	GCF_036227245.1
Streptomyces	GCF_036227265.1
Streptomyces	GCF_036227285.1
Streptomyces	GCF_036227325.1
Streptomyces	GCF_036227365.1
Streptomyces	GCF_036227405.1
Streptomyces	GCF_036227425.1
Streptomyces	GCF_036227445.1
Streptomyces	GCF_036227465.1
Streptomyces	GCF_036227485.1
Streptomyces	GCF_036227505.1
Streptomyces	GCF_036227565.1
Streptomyces	GCF_036227585.1
Streptomyces	GCF_036227605.1
Streptomyces	GCF_036227625.1
Streptomyces	GCF_036227645.1
Streptomyces	GCF_036228565.1
Streptomyces	GCF_036229765.1
Streptomyces	GCF_036231355.1
Streptomyces	GCF_036231945.1
Streptomyces	GCF_036231965.1
Streptomyces	GCF_036231985.1
Streptomyces	GCF_036232005.1
Streptomyces	GCF_036232025.1
Streptomyces	GCF_036232045.1
Streptomyces	GCF_036237135.1
Streptomyces	GCF_036237195.1
Streptomyces	GCF_036237215.1
Streptomyces	GCF_036237235.1
Streptomyces	GCF_036237255.1
Streptomyces	GCF_036237275.1
Streptomyces	GCF_036237295.1
Streptomyces	GCF_036237315.1
Streptomyces	GCF_036237335.1
Streptomyces	GCF_036237355.1
Streptomyces	GCF_036237375.1
Streptomyces	GCF_036237395.1
Streptomyces	GCF_036238395.1
Streptomyces	GCF_036239155.1
Streptomyces	GCF_036240075.1
Streptomyces	GCF_036240795.1
Streptomyces	GCF_036241575.1
Streptomyces	GCF_036243435.1
Streptomyces	GCF_036243495.1
Streptomyces	GCF_036243895.1
Streptomyces	GCF_036244815.1
Streptomyces	GCF_036246005.1
Streptomyces	GCF_036247045.1
Streptomyces	GCF_036248255.1
Streptomyces	GCF_036248275.1
Streptomyces	GCF_036248295.1
Streptomyces	GCF_036248315.1
Streptomyces	GCF_036248545.1
Streptomyces	GCF_036250085.1
Streptomyces	GCF_036250635.1
Streptomyces	GCF_036250675.1
Streptomyces	GCF_036250695.1
Streptomyces	GCF_036250715.1
Streptomyces	GCF_036250755.1
Streptomyces	GCF_036250835.1
Streptomyces	GCF_036250945.1
Streptomyces	GCF_036287475.1
Streptomyces	GCF_036327775.1
Streptomyces	GCF_036345035.1
Streptomyces	GCF_036345055.1
Streptomyces	GCF_036345075.1
Streptomyces	GCF_036345095.1
Streptomyces	GCF_036345115.1
Streptomyces	GCF_036345155.1
Streptomyces	GCF_036345175.1
Streptomyces	GCF_036345215.1
Streptomyces	GCF_036345235.1
Streptomyces	GCF_036345255.1
Streptomyces	GCF_036345955.1
Streptomyces	GCF_036345975.1
Streptomyces	GCF_036345995.1
Streptomyces	GCF_036346085.1
Streptomyces	GCF_036346105.1
Streptomyces	GCF_036346295.1
Streptomyces	GCF_036346555.1
Streptomyces	GCF_036346595.1
Streptomyces	GCF_036346615.1
Streptomyces	GCF_036346815.1
Streptomyces	GCF_036346855.1
Streptomyces	GCF_036346895.1
Streptomyces	GCF_036346915.1
Streptomyces	GCF_036346935.1
Streptomyces	GCF_036346995.1
Streptomyces	GCF_036347015.1
Streptomyces	GCF_036347055.1
Streptomyces	GCF_036347095.1
Streptomyces	GCF_036347135.1
Streptomyces	GCF_036347155.1
Streptomyces	GCF_036347175.1
Streptomyces	GCF_036347195.1
Streptomyces	GCF_036347215.1
Streptomyces	GCF_036485475.1
Streptomyces	GCF_036541015.1
Streptomyces	GCF_036541045.1
Streptomyces	GCF_036607905.1
Streptomyces	GCF_036826855.1
Streptomyces	GCF_036870975.1
Streptomyces	GCF_036873195.1
Streptomyces	GCF_036873425.1
Streptomyces	GCF_036873705.1
Streptomyces	GCF_036967205.1
Streptomyces	GCF_037023745.1
Streptomyces	GCF_037055355.1
Streptomyces	GCF_037099765.1
Streptomyces	GCF_037126205.1
Streptomyces	GCF_037201975.1
Streptomyces	GCF_037413555.1
Streptomyces	GCF_037414505.1
Streptomyces	GCF_037940185.1
Streptomyces	GCF_037940415.1
Streptomyces	GCF_037993025.1
Streptomyces	GCF_038242915.1
Streptomyces	GCF_038250085.1
Streptomyces	GCF_038252105.1
Streptomyces	GCF_038662715.1
Streptomyces	GCF_039636755.1
Streptomyces	GCF_040114435.1
Streptomyces	GCF_040529335.1
Streptomyces	GCF_040556325.1
Streptomyces	GCF_040571425.1
Streptomyces	GCF_040730185.1
Streptomyces	GCF_040746085.1
Streptomyces	GCF_040782645.1
Streptomyces	GCF_900236475.1
Streptomyces	GCF_900236505.1
Streptomyces	GCF_904440635.1
Streptomyces	GCF_904440645.1
Streptomyces	GCF_947311705.1
Streptomyces	GCF_003325375.1
Streptomyces	GCF_000237305.1
Streptomyces	GCF_000349325.1
Streptomyces	GCF_002214185.1
Streptomyces	GCF_003355155.1
Streptomyces	GCF_001027185.1
Streptomyces	GCF_000497425.1
Streptomyces	GCF_000497445.1
Streptomyces	GCF_000154965.1
Streptomyces	GCF_000813365.1
Streptomyces	GCF_014650635.1
Streptomyces	GCF_001514145.1
Streptomyces	GCF_015645455.1
Streptomyces	GCF_001294335.1
Streptomyces	GCF_016860545.1
Streptomyces	GCF_014873495.1
Streptomyces	GCF_017876235.1
Streptomyces	GCF_002939475.1
Streptomyces	GCF_002261115.1
Streptomyces	GCF_014649955.1
Streptomyces	GCF_003112555.1
Streptomyces	GCF_001514065.1
Streptomyces	GCF_003675955.1
Streptomyces	GCF_014648935.1
Streptomyces	GCF_013409565.1
Streptomyces	GCF_016755895.1
Streptomyces	GCF_001187435.1
Streptomyces	GCF_014649395.1
Streptomyces	GCF_014650075.1
Streptomyces	GCF_014650435.1
Streptomyces	GCF_014203595.1
Streptomyces	GCF_900111245.1
Streptomyces	GCF_014655855.1
Streptomyces	GCF_014655595.1
Streptomyces	GCF_017874715.1
Streptomyces	GCF_014650275.1
Streptomyces	GCF_009176265.1
Streptomyces	GCF_005280195.1
Streptomyces	GCF_002843305.1
Streptomyces	GCF_006539505.1
Streptomyces	GCF_014648835.1
Streptomyces	GCF_900104815.1
Streptomyces	GCF_008634015.1
Streptomyces	GCF_000383595.1
Streptomyces	GCF_000725545.1
Streptomyces	GCF_001704635.1
Streptomyces	GCF_003865135.1
Streptomyces	GCF_016860525.1
Streptomyces	GCF_000384175.1
Streptomyces	GCF_000380165.1
Streptomyces	GCF_017942185.1
Streptomyces	GCF_016031615.1
Streptomyces	GCF_006715785.1
Streptomyces	GCF_004028635.1
Streptomyces	GCF_014648875.1
Streptomyces	GCF_014655715.1
Streptomyces	GCF_014650755.1
Streptomyces	GCF_014650695.1
Streptomyces	GCF_014649715.1
Streptomyces	GCF_004117935.1
Streptomyces	GCF_001484625.1
Streptomyces	GCF_014649415.1
Streptomyces	GCF_009811595.1
Streptomyces	GCF_014649055.1
Streptomyces	GCF_000381025.1
Streptomyces	GCF_000429085.1
Streptomyces	GCF_000367365.1
Streptomyces	GCF_014649995.1
Streptomyces	GCF_000225525.1
Streptomyces	GCF_001418335.1
Streptomyces	GCF_000158915.1
Streptomyces	GCF_018138705.1
Streptomyces	GCF_005405925.1
Streptomyces	GCF_900105695.1
Streptomyces	GCF_018138715.1
Streptomyces	GCF_019059395.1
Streptomyces	GCF_014205055.1
Streptomyces	GCF_009811575.1
Streptomyces	GCF_005795905.1
Streptomyces	GCF_016755875.1
Streptomyces	GCF_007829875.1
Streptomyces	GCF_017876625.1
Streptomyces	GCF_017876255.1
Streptomyces	GCF_016919245.1
Streptomyces	GCF_007829885.1
Streptomyces	GCF_009709575.1
Streptomyces	GCF_009811635.1
Streptomyces	GCF_009811555.1
Streptomyces	GCF_000745345.1
Streptomyces	GCF_008634025.1
Streptomyces	GCF_014138545.1
Streptomyces	GCF_000739045.1
Streptomyces	GCF_001445655.1
Streptomyces	GCF_011170105.1
Streptomyces	GCF_002891295.1
Streptomyces	GCF_014648775.1
Streptomyces	GCF_014191845.1
Streptomyces	GCF_003112575.1
Streptomyces	GCF_000829715.2
Streptomyces	GCF_004784475.1
Streptomyces	GCF_003112595.1
Streptomyces	GCF_000717245.1
Streptomyces	GCF_003112515.1
Streptomyces	GCF_014656055.1
Streptomyces	GCF_014651035.1
Streptomyces	GCF_003626645.1
Streptomyces	GCF_014649335.1
Streptomyces	GCF_014650555.1
Streptomyces	GCF_014650135.1
Streptomyces	GCF_014655295.1
Streptomyces	GCF_014203555.1
Streptomyces	GCF_014650295.1
Streptomyces	GCF_014649515.1
Streptomyces	GCF_900103985.1
Streptomyces	GCF_014650395.1
Streptomyces	GCF_014650155.1
Streptomyces	GCF_014649675.1
Streptomyces	GCF_001513955.1
Streptomyces	GCF_014650775.1
Streptomyces	GCF_003121295.1
Streptomyces	GCF_014202475.1
Streptomyces	GCF_005048155.1
Streptomyces	GCF_014650235.1
Streptomyces	GCF_014650815.1
Streptomyces	GCF_014654785.1
Streptomyces	GCF_014650035.1
Streptomyces	GCF_014650355.1
Streptomyces	GCF_016741855.1
Streptomyces	GCF_014203535.1
Streptomyces	GCF_014648815.1
Streptomyces	GCF_014649015.1
Streptomyces	GCF_014650455.1
Streptomyces	GCF_014650175.1
Streptomyces	GCF_000718305.1
Streptomyces	GCF_002217755.1
Streptomyces	GCF_014650715.1
Streptomyces	GCF_014650795.1
Streptomyces	GCF_014493765.1
Streptomyces	GCF_014203645.1
Streptomyces	GCF_000717745.1
Streptomyces	GCF_014648895.1
Streptomyces	GCF_014649755.1
Streptomyces	GCF_014648635.1
Streptomyces	GCF_000718135.1
Streptomyces	GCF_014649735.1
Streptomyces	GCF_014779715.1
Streptomyces	GCF_014649595.1
Streptomyces	GCF_014649775.1
Streptomyces	GCF_014650575.1
Streptomyces	GCF_900107965.1
Streptomyces	GCF_014651075.1
Streptomyces	GCF_900100315.1
Streptomyces	GCF_014649795.1
Streptomyces	GCF_014650055.1
Streptomyces	GCF_014649495.1
Streptomyces	GCF_001513975.1
Streptomyces	GCF_016918855.1
Streptomyces	GCF_000717025.1
Streptomyces	GCF_003626535.1
Streptomyces	GCF_900101585.1
Streptomyces	GCF_003112535.1
Streptomyces	GCF_014649695.1
Streptomyces	GCF_014656275.1
Streptomyces	GCF_014203495.1
Streptomyces	GCF_014649375.1
Streptomyces	GCF_005869865.1
Streptomyces	GCF_014650335.1
Streptomyces	GCF_014648995.1
Streptomyces	GCF_014650515.1
Streptomyces	GCF_014656035.1
Streptomyces	GCF_008974245.1
Streptomyces	GCF_900102095.1
Streptomyces	GCF_016916835.1
Streptomyces	GCF_900112845.1
Streptomyces	GCF_014648955.1
Streptomyces	GCF_014646335.1
Streptomyces	GCF_006334995.2
Streptomyces	GCF_014650915.1
Streptomyces	GCF_014656295.1
Streptomyces	GCF_014647975.1
Streptomyces	GCF_014649115.1
Streptomyces	GCF_003024195.1
Streptomyces	GCF_900110735.1
Streptomyces	GCF_009755605.1
Streptomyces	GCF_003323735.1
Streptomyces	GCF_000717055.1
Streptomyces	GCF_000725785.1
Streptomyces	GCF_014648075.1
Streptomyces	GCF_012273655.1
Streptomyces	GCF_000720455.1
Streptomyces	GCF_900114215.1
Streptomyces	GCF_014645895.1
Streptomyces	GCF_014650115.1
Streptomyces	GCF_900112355.1
Streptomyces	GCF_000718095.1
Streptomyces	GCF_001514125.1
Streptomyces	GCF_016741775.1
Streptomyces	GCF_017676345.1
Streptomyces	GCF_014649875.1
Streptomyces	GCF_000718635.1
Streptomyces	GCF_014656115.1
Streptomyces	GCF_001514265.1
Streptomyces	GCF_014649135.1
Streptomyces	GCF_001514035.1
Streptomyces	GCF_014648915.1
Streptomyces	GCF_000725475.1
Streptomyces	GCF_000719265.1
Streptomyces	GCF_002794255.1
Streptomyces	GCF_014650215.1
Streptomyces	GCF_014645815.1
Streptomyces	GCF_003323715.1
Streptomyces	GCF_006335015.1
Streptomyces	GCF_014650895.1
Streptomyces	GCF_900103455.1
Streptomyces	GCF_900230195.1
Streptomyces	GCF_014646095.1
Streptomyces	GCF_014650975.1
Streptomyces	GCF_016741875.1
Streptomyces	GCF_014650595.1
Streptomyces	GCF_004023625.1
Streptomyces	GCF_014646055.1
Streptomyces	GCF_014650095.1
Streptomyces	GCF_900188405.1
Streptomyces	GCF_014649195.1
Streptomyces	GCF_014656215.1
Streptomyces	GCF_001514235.1
Streptomyces	GCF_014645835.1
Streptomyces	GCF_001514205.1
Streptomyces	GCF_014650955.1
Streptomyces	GCF_000720485.1
Streptomyces	GCF_001514055.1
Streptomyces	GCF_000721185.1
Streptomyces	GCF_000717105.1
Streptomyces	GCF_900142575.1
Streptomyces	GCF_014651015.1
Streptomyces	GCF_014649655.1
Streptomyces	GCF_000718625.1
Streptomyces	GCF_014646275.1
Streptomyces	GCF_014646115.1
Streptomyces	GCF_001493375.1
Streptomyces	GCF_014649035.1
Streptomyces	GCF_018101125.2
Streptomyces	GCF_900110255.1
Streptomyces	GCF_014655475.1
Streptomyces	GCF_000717995.1
Streptomyces	GCF_002954775.1
Streptomyces	GCF_000718015.1
Streptomyces	GCF_014651095.1
Streptomyces	GCF_017114865.1
Streptomyces	GCF_014649535.1
Streptomyces	GCF_014647875.1
Streptomyces	GCF_008868685.1
Streptomyces	GCF_014649935.1
Streptomyces	GCF_014650995.1
Streptomyces	GCF_014650735.1
Streptomyces	GCF_014651135.1
Streptomyces	GCF_001866665.1
Streptomyces	GCF_001514215.1
Streptomyces	GCF_000718985.1
Streptomyces	GCF_014649475.1
Streptomyces	GCF_000716805.1
Streptomyces	GCF_014651115.1
Streptomyces	GCF_014649855.1
Streptomyces	GCF_001513965.1
Streptomyces	GCF_013912435.1
Streptomyces	GCF_014656135.1
Streptomyces	GCF_013433285.1
Streptomyces	GCF_001514305.1
Streptomyces	GCF_014650875.1
Streptomyces	GCF_001005295.1
Streptomyces	GCF_000968685.2
Streptomyces	GCF_000376565.1
Streptomyces	GCF_000721255.1
Streptomyces	GCF_014649915.1
Streptomyces	GCF_001005085.2
Streptomyces	GCF_000716445.1
Streptomyces	GCF_014649895.1
Streptomyces	GCF_000980885.2
Streptomyces	GCF_000974985.2
Streptomyces	GCF_005786655.1
Streptomyces	GCF_001866645.1
Streptomyces	GCF_014647675.1
Streptomyces	GCF_001642995.1
Streptomyces	GCF_014654675.1
Streptomyces	GCF_016598475.1
Streptomyces	GCF_008905045.1
Streptomyces	GCF_008386495.1
Streptomyces	GCF_002911015.1
Streptomyces	GCF_000961885.1
Streptomyces	GCF_000716875.1
Streptomyces	GCF_001896135.2
Streptomyces	GCF_001953875.1
Streptomyces	GCF_001751245.1
Streptomyces	GCF_005768555.2
Streptomyces	GCF_014648695.1
Streptomyces	GCF_003429565.1
Streptomyces	GCF_014656075.1
Streptomyces	GCF_004122735.1
Streptomyces	GCF_001270025.1
Streptomyces	GCF_001879105.1
Streptomyces	GCF_014656095.1
Streptomyces	GCF_011045015.1
Streptomyces	GCF_018927715.1
Streptomyces	GCF_011045025.1
Streptomyces	GCF_000715845.1
Streptomyces	GCF_017813245.1
Streptomyces	GCF_009377235.1
Streptomyces	GCF_003270085.1
Streptomyces	GCF_003389455.1
Streptomyces	GCF_009377175.1
Streptomyces	GCF_017676365.1
Streptomyces	GCF_011044995.1
Streptomyces	GCF_000262345.1
Streptomyces	GCF_001418655.1
Streptomyces	GCF_001642695.1
Streptomyces	GCF_003346515.1
Streptomyces	GCF_002150735.1
Streptomyces	GCF_002154505.1
Streptomyces	GCF_003696235.1
Streptomyces	GCF_001418325.1
Streptomyces	GCF_000981895.1
Streptomyces	GCF_002154385.1
Streptomyces	GCF_017315755.1
Streptomyces	GCF_001700515.1
Streptomyces	GCF_002286695.1
Streptomyces	GCF_002148965.1
Streptomyces	GCF_002155915.1
Streptomyces	GCF_012033735.1
Streptomyces	GCF_001419745.1
Streptomyces	GCF_005981925.1
Streptomyces	GCF_004305975.1
Streptomyces	GCF_001418415.1
Streptomyces	GCF_002154605.1
Streptomyces	GCF_002154575.1
Streptomyces	GCF_001906585.1
Streptomyces	GCF_009377205.1
Streptomyces	GCF_009908195.1
Streptomyces	GCF_012033785.1
Streptomyces	GCF_001418475.1
Streptomyces	GCF_004684805.1
Streptomyces	GCF_009377185.1
Streptomyces	GCF_001419765.1
Streptomyces	GCF_016103465.1
Streptomyces	GCF_002155905.1
Streptomyces	GCF_014650655.1
Streptomyces	GCF_004348415.1
Streptomyces	GCF_002154375.1
Streptomyces	GCF_016103505.1
Streptomyces	GCF_014654935.1
Streptomyces	GCF_011045075.1
Streptomyces	GCF_002154615.1
Streptomyces	GCF_001418495.1
Streptomyces	GCF_014156695.1
Streptomyces	GCF_001418645.1
Streptomyces	GCF_000966975.1
Streptomyces	GCF_014141525.1
Streptomyces	GCF_014141535.1
Streptomyces	GCF_001705785.1
Streptomyces	GCF_003933295.1
Streptomyces	GCF_000988945.1
Streptomyces	GCF_000718455.1
Streptomyces	GCF_002335465.1
Streptomyces	GCF_002242805.1
Streptomyces	GCF_001949645.1
Streptomyces	GCF_000709915.1
Streptomyces	GCF_000935125.1
Streptomyces	GCF_003402595.1
Streptomyces	GCF_003935055.1
Streptomyces	GCF_016921115.1
Streptomyces	GCF_019400985.1
Streptomyces	GCF_000478605.2
Streptomyces	GCF_014252945.1
Streptomyces	GCF_001485145.1
Streptomyces	GCF_006547165.1
Streptomyces	GCF_000158955.1
Streptomyces	GCF_001746455.1
Streptomyces	GCF_009569385.1
Streptomyces	GCF_005280215.1
Streptomyces	GCF_017349075.1
Streptomyces	GCF_001751365.1
Streptomyces	GCF_013357925.1
Streptomyces	GCF_001905345.1
Streptomyces	GCF_000716435.1
Streptomyces	GCF_000725495.1
Streptomyces	GCF_008312835.1
Streptomyces	GCF_000719135.1
Streptomyces	GCF_000717595.1
Streptomyces	GCF_000725555.1
Streptomyces	GCF_000719285.1
Streptomyces	GCF_003688995.1
Streptomyces	GCF_000721105.1
Streptomyces	GCF_000725125.1
Streptomyces	GCF_000718165.1
Streptomyces	GCF_016107395.1
Streptomyces	GCF_000716625.1
Streptomyces	GCF_000725745.1
Streptomyces	GCF_001008345.1
Streptomyces	GCF_001509475.1
Streptomyces	GCF_001044425.1
Streptomyces	GCF_003205575.1
Streptomyces	GCF_009600885.1
Streptomyces	GCF_001700505.1
Streptomyces	GCF_019399205.1
Streptomyces	GCF_013618545.1
Streptomyces	GCF_009600895.1
Streptomyces	GCF_002154675.1
Streptomyces	GCF_001418565.1
Streptomyces	GCF_002150845.1
Streptomyces	GCF_001751255.1
Streptomyces	GCF_017353455.1
Streptomyces	GCF_001419795.1
Streptomyces	GCF_000240165.1
Streptomyces	GCF_001983975.1
Streptomyces	GCF_013423905.1
Streptomyces	GCF_020034615.1
Streptomyces	GCF_016906225.1
Streptomyces	GCF_000253235.1
Streptomyces	GCF_000819545.1
Streptomyces	GCF_000418455.1
Streptomyces	GCF_019286195.1
Streptomyces	GCF_019286295.1
Streptomyces	GCF_000707925.2
Streptomyces	GCF_017356985.1
Streptomyces	GCF_016772455.1
Streptomyces	GCF_900105395.1
Streptomyces	GCF_900129855.1
Streptomyces	GCF_900104935.1
Streptomyces	GCF_900221035.1
Streptomyces	GCF_007113465.1
Streptomyces	GCF_007113545.2
Streptomyces	GCF_012273495.1
Streptomyces	GCF_013364255.1
Streptomyces	GCF_007113585.2
Streptomyces	GCF_007113445.1
Streptomyces	GCF_007113485.2
Streptomyces	GCF_002028425.1
Streptomyces	GCF_007113565.2
Streptomyces	GCF_003287935.1
Streptomyces	GCF_001040905.1
Streptomyces	GCF_003287915.1
Streptomyces	GCF_011290345.1
Streptomyces	GCF_011193355.1
Streptomyces	GCF_009025935.1
Streptomyces	GCF_002953255.1
Streptomyces	GCF_000148465.1
Streptomyces	GCF_000163875.1
Streptomyces	GCF_001434355.1
Streptomyces	GCF_000403665.1
Streptomyces	GCF_002019855.1
Streptomyces	GCF_000154945.1
Streptomyces	GCF_000213055.1
Streptomyces	GCF_000495755.1
Streptomyces	GCF_000495635.1
Streptomyces	GCF_000154925.1
Streptomyces	GCF_015912395.1
Streptomyces	GCF_015912875.1
Streptomyces	GCF_015912925.1
Streptomyces	GCF_015912945.1
Streptomyces	GCF_015912435.1
Streptomyces	GCF_015912895.1
Streptomyces	GCF_004195745.1
Streptomyces	GCF_004195735.1
Streptomyces	GCF_000719955.1
Streptomyces	GCF_900105705.1
Streptomyces	GCF_900460065.1
Streptomyces	GCF_014655335.1
Streptomyces	GCF_005405965.1
Streptomyces	GCF_001514135.1
Streptomyces	GCF_000968255.1
Streptomyces	GCF_000764715.1
Streptomyces	GCF_001418505.1
Streptomyces	GCF_001418125.1
Streptomyces	GCF_001661615.1
Streptomyces	GCF_001418545.1
Streptomyces	GCF_001570645.1
Streptomyces	GCF_001553475.1
Streptomyces	GCF_001553455.1
Streptomyces	GCF_000725885.1
Streptomyces	GCF_006788935.1
Streptomyces	GCF_014649215.1
Streptomyces	GCF_002154445.1
Streptomyces	GCF_009834665.1
Streptomyces	GCF_002119225.1
Streptomyces	GCF_001513985.1
Streptomyces	GCF_001514195.1
Streptomyces	GCF_000342125.1
Streptomyces	GCF_003865155.1
Streptomyces	GCF_000717285.1
Streptomyces	GCF_004125245.1
Streptomyces	GCF_001514045.1
Streptomyces	GCF_000721235.1
Streptomyces	GCF_000717345.1
Streptomyces	GCF_000718315.1
Streptomyces	GCF_014649075.1
Streptomyces	GCF_013004455.1
Streptomyces	GCF_002078235.1
Streptomyces	GCF_006539165.1
Streptomyces	GCF_000156435.1
Streptomyces	GCF_002154495.1
Streptomyces	GCF_014205035.1
Streptomyces	GCF_016755835.1
Streptomyces	GCF_014203475.1
Streptomyces	GCF_014649235.1
Streptomyces	GCF_002727115.1
Streptomyces	GCF_014138735.1
Streptomyces	GCF_014649315.1
Streptomyces	GCF_001514115.1
Streptomyces	GCF_014650495.1
Streptomyces	GCF_014648795.1
Streptomyces	GCF_014205315.1
Streptomyces	GCF_011170125.1
Streptomyces	GCF_014138855.1
Streptomyces	GCF_014138905.1
Streptomyces	GCF_013167895.1
Streptomyces	GCF_016755855.1
Streptomyces	GCF_017874495.1
Streptomyces	GCF_014648855.1
Streptomyces	GCF_014655085.1
Streptomyces	GCF_014203545.1
Streptomyces	GCF_014207445.1
Streptomyces	GCF_014648615.1
Streptomyces	GCF_004127445.1
Streptomyces	GCF_014651195.1
Streptomyces	GCF_000725805.1
Streptomyces	GCF_014650535.1
Streptomyces	GCF_014648655.1
Streptomyces	GCF_006539185.1
Streptomyces	GCF_000716675.1
Streptomyces	GCF_004212445.1
Streptomyces	GCF_003265665.1
Streptomyces	GCF_002811705.1
Streptomyces	GCF_000696595.1
Streptomyces	GCF_002154415.1
Streptomyces	GCF_002154555.1
Streptomyces	GCF_014654895.1
Streptomyces	GCF_011758705.1
Streptomyces	GCF_014650315.1
Streptomyces	GCF_014197485.1
Streptomyces	GCF_001445835.1
Streptomyces	GCF_000718175.1
Streptomyces	GCF_000340335.1
Streptomyces	GCF_014648195.1
Streptomyces	GCF_001723055.1
Streptomyces	GCF_001723075.1
Streptomyces	GCF_014649095.1
Streptomyces	GCF_019880525.1
Streptomyces	GCF_014656255.1
Streptomyces	GCF_000720835.1
Streptomyces	GCF_014651055.1
Streptomyces	GCF_001969965.1
Streptomyces	GCF_017874515.1
Streptomyces	GCF_008632535.1
Streptomyces	GCF_014650855.1
Streptomyces	GCF_005981965.1
Streptomyces	GCF_005981935.1
Streptomyces	GCF_014649275.1
Streptomyces	GCF_014205255.1
Streptomyces	GCF_011170145.1
Streptomyces	GCF_004784465.1
Streptomyces	GCF_014650255.1
Streptomyces	GCF_014649835.1
Streptomyces	GCF_900116145.1
Streptomyces	GCF_000717665.1
Streptomyces	GCF_014650675.1
Streptomyces	GCF_007655005.1
Streptomyces	GCF_014647695.1
Streptomyces	GCF_014649815.1
Streptomyces	GCF_000719195.1
Streptomyces	GCF_000718695.1
Streptomyces	GCF_014650375.1
Streptomyces	GCF_013778455.1
Streptomyces	GCF_014656155.1
Streptomyces	GCF_014650195.1
Streptomyces	GCF_000717645.1
Streptomyces	GCF_014650835.1
Streptomyces	GCF_000719255.1
Streptomyces	GCF_014650935.1
Streptomyces	GCF_014649255.1
Streptomyces	GCF_014649455.1
Streptomyces	GCF_014656235.1
Streptomyces	GCF_014203505.1
Streptomyces	GCF_014656315.1
Streptomyces	GCF_012034235.1
Streptomyces	GCF_000721175.1
Streptomyces	GCF_014651155.1
Streptomyces	GCF_000720475.1
Streptomyces	GCF_014653855.1
Streptomyces	GCF_016411765.1
Streptomyces	GCF_013030945.1
Streptomyces	GCF_002119195.1
Streptomyces	GCF_001270505.1
Streptomyces	GCF_014649435.1
Streptomyces	GCF_015475845.1
Streptomyces	GCF_001270575.1
Streptomyces	GCF_014650615.1
Streptomyces	GCF_014649635.1
Streptomyces	GCF_003568675.1
Streptomyces	GCF_003073355.1
Streptomyces	GCF_019399235.1
Streptomyces	GCF_001418465.1
Streptomyces	GCF_020024005.1
Streptomyces	GCF_001418385.1
Streptomyces	GCF_013870515.1
Streptomyces	GCF_001418585.1
Streptomyces	GCF_001418175.1
Streptomyces	GCF_017164735.1
Streptomyces	GCF_007097205.2
Streptomyces	GCF_001418165.1
Streptomyces	GCF_001419705.1
Streptomyces	GCF_000716215.1
Streptomyces	GCF_001419695.1
Streptomyces	GCF_013307045.1
Streptomyces	GCF_008124975.1
Streptomyces	GCF_008124905.1
Streptomyces	GCF_008124985.1
Streptomyces	GCF_008125035.1
Streptomyces	GCF_008124915.1
Streptomyces	GCF_019831915.1
Streptomyces	GCF_015912455.1
Streptomyces	GCF_015912995.1
Streptomyces	GCF_015912975.1
Streptomyces	GCF_015912465.1
Streptomyces	GCF_015912985.1
Streptomyces	GCF_019219685.1
Streptomyces	GCF_007896905.1
Streptomyces	GCF_004195965.1
Streptomyces	GCF_019219645.1
Streptomyces	GCF_004195955.1
Streptomyces	GCF_004196035.1
Streptomyces	GCF_004195995.1
Streptomyces	GCF_004196145.1
Streptomyces	GCF_004196155.1
Streptomyces	GCF_004195945.1
Streptomyces	GCF_004195835.1
Streptomyces	GCF_004195855.1
Streptomyces	GCF_004196215.1
Streptomyces	GCF_004195765.1
Streptomyces	GCF_001865795.1
Streptomyces	GCF_004195935.1
Streptomyces	GCF_004195845.1
Streptomyces	GCF_004195895.1
Streptomyces	GCF_004195885.1
Streptomyces	GCF_004195755.1
Streptomyces	GCF_004196095.1
Streptomyces	GCF_004195775.1
Streptomyces	GCF_004196135.1
Streptomyces	GCF_004196045.1
Streptomyces	GCF_015321285.1
Streptomyces	GCF_000717375.1
Streptomyces	GCF_004196125.1
Streptomyces	GCF_000719435.1
Streptomyces	GCF_004196055.1
Streptomyces	GCF_004196115.1
Streptomyces	GCF_000719495.1
Streptomyces	GCF_001509565.1
Streptomyces	GCF_900171555.1
Streptomyces	GCF_000156475.1
Streptomyces	GCF_010550625.1
Streptomyces	GCF_002317035.1
Streptomyces	GCF_004078575.1
Streptomyces	GCF_002317025.1
Streptomyces	GCF_002289335.1
Streptomyces	GCF_002317005.1
Streptomyces	GCF_002289305.1
Streptomyces	GCF_000932225.2
Streptomyces	GCF_900460115.1
Streptomyces	GCF_001715295.1
Streptomyces	GCF_009866455.1
Streptomyces	GCF_010548565.1
Streptomyces	GCF_001723115.1
Streptomyces	GCF_019350955.1
Streptomyces	GCF_019389835.1
Streptomyces	GCF_019389735.1
Streptomyces	GCF_019389775.1
Streptomyces	GCF_019389795.1
Streptomyces	GCF_000717795.1
Streptomyces	GCF_000719355.1
Streptomyces	GCF_000721575.1
Streptomyces	GCF_000720255.1
Streptomyces	GCF_000721035.1
Streptomyces	GCF_000718525.1
Streptomyces	GCF_000718205.1
Streptomyces	GCF_000718235.1
Streptomyces	GCF_000721205.1
Streptomyces	GCF_000719035.1
Streptomyces	GCF_001270675.1
Streptomyces	GCF_005406005.1
Streptomyces	GCF_002017835.1
Streptomyces	GCF_004768505.1
Streptomyces	GCF_000721535.1
Streptomyces	GCF_001553435.1
Streptomyces	GCF_019456635.1
Streptomyces	GCF_000716945.1
Streptomyces	GCF_000720915.1
Streptomyces	GCF_000720885.1
Streptomyces	GCF_000719865.1
Streptomyces	GCF_001541145.1
Streptomyces	GCF_013302895.1
Streptomyces	GCF_004295505.1
Streptomyces	GCF_002007125.1
Streptomyces	GCF_000158935.1
Streptomyces	GCF_001485125.1
Streptomyces	GCF_000738695.1
Streptomyces	GCF_000738715.1
Streptomyces	GCF_001005405.1
Streptomyces	GCF_002155725.1
Streptomyces	GCF_003584815.1
Streptomyces	GCF_001550215.1
Streptomyces	GCF_001572115.1
Streptomyces	GCF_001550295.1
Streptomyces	GCF_002156075.1
Streptomyces	GCF_002155765.1
Streptomyces	GCF_001550245.1
Streptomyces	GCF_001550225.1
Streptomyces	GCF_001550235.1
Streptomyces	GCF_002155735.1
Streptomyces	GCF_001579685.1
Streptomyces	GCF_003851665.1
Streptomyces	GCF_001646665.1
Streptomyces	GCF_000403765.2
Streptomyces	GCF_000504065.1
Streptomyces	GCF_019798105.1
Streptomyces	GCF_001190165.1
Streptomyces	GCF_001756925.1
Streptomyces	GCF_008016805.1
Streptomyces	GCF_000718705.1
Streptomyces	GCF_000718855.1
Streptomyces	GCF_000721155.1
Streptomyces	GCF_000718155.1
Streptomyces	GCF_002158965.1
Streptomyces	GCF_017614965.1
Streptomyces	GCF_004196335.1
Streptomyces	GCF_009208535.1
Streptomyces	GCF_000707965.1
Streptomyces	GCF_000707945.1
Streptomyces	GCF_000718675.1
Streptomyces	GCF_000720595.1
Streptomyces	GCF_000721665.1
Streptomyces	GCF_000716515.1
Streptomyces	GCF_000720565.1
Streptomyces	GCF_000718835.1
Streptomyces	GCF_000720605.1
Streptomyces	GCF_000720685.1
Streptomyces	GCF_000718865.1
Streptomyces	GCF_000716745.1
Streptomyces	GCF_000718895.1
Streptomyces	GCF_000721045.1
Streptomyces	GCF_000718755.1
Streptomyces	GCF_000717815.1
Streptomyces	GCF_000720715.1
Streptomyces	GCF_000719185.1
Streptomyces	GCF_001279095.1
Streptomyces	GCF_001507395.1
Streptomyces	GCF_001279065.1
Streptomyces	GCF_001279015.1
Streptomyces	GCF_001279375.1
Streptomyces	GCF_001279075.1
Streptomyces	GCF_000720725.1
Streptomyces	GCF_001279105.1
Streptomyces	GCF_000718715.1
Streptomyces	GCF_001279345.1
Streptomyces	GCF_004125265.1
Streptomyces	GCF_004125275.1
Streptomyces	GCF_002891865.1
Streptomyces	GCF_020092645.1
Streptomyces	GCF_020092725.1
Streptomyces	GCF_003933485.1
Streptomyces	GCF_020092565.1
Streptomyces	GCF_020092245.1
Streptomyces	GCF_020092085.1
Streptomyces	GCF_020092255.1
Streptomyces	GCF_020092305.1
Streptomyces	GCF_020092375.1
Streptomyces	GCF_020092695.1
Streptomyces	GCF_020092265.1
Streptomyces	GCF_020092625.1
Streptomyces	GCF_020092525.1
Streptomyces	GCF_020092675.1
Streptomyces	GCF_020092605.1
Streptomyces	GCF_020092345.1
Streptomyces	GCF_020092025.1
Streptomyces	GCF_020092165.1
Streptomyces	GCF_020092325.1
Streptomyces	GCF_020092585.1
Streptomyces	GCF_020092035.1
Streptomyces	GCF_011800555.1
Streptomyces	GCF_020092485.1
Streptomyces	GCF_020092465.1
Streptomyces	GCF_020092445.1
Streptomyces	GCF_001517125.1
Streptomyces	GCF_020092365.1
Streptomyces	GCF_020092045.1
Streptomyces	GCF_020092175.1
Streptomyces	GCF_020092145.1
Streptomyces	GCF_020092095.1
Streptomyces	GCF_020092505.1
Streptomyces	GCF_020092225.1
Streptomyces	GCF_020092425.1
Streptomyces	GCF_020092665.1
Streptomyces	GCF_020092355.1
Streptomyces	GCF_020092545.1
Streptomyces	GCF_020092205.1
Streptomyces	GCF_020092125.1
Streptomyces	GCF_001189025.1
Streptomyces	GCF_008033485.1
Streptomyces	GCF_001550375.1
Streptomyces	GCF_001550325.1
Streptomyces	GCF_003584825.1
Streptomyces	GCF_007679265.1
Streptomyces	GCF_003501885.1
Streptomyces	GCF_008312845.1
Streptomyces	GCF_000316095.1
Streptomyces	GCF_000383615.1
Streptomyces	GCF_000720875.1
Streptomyces	GCF_020010905.1
Streptomyces	GCF_006782915.1
Streptomyces	GCF_001189015.1
Streptomyces	GCF_001485105.1
Streptomyces	GCF_001189035.1
Streptomyces	GCF_001941275.1
Streptomyces	GCF_001941285.1
Streptomyces	GCF_001941325.1
Streptomyces	GCF_001008135.1
Streptomyces	GCF_003584805.1
Streptomyces	GCF_001941265.1
Streptomyces	GCF_004320085.1
Streptomyces	GCF_002891315.1
Streptomyces	GCF_011007525.1
Streptomyces	GCF_001270635.1
Streptomyces	GCF_010548605.1
Streptomyces	GCF_010548435.1
Streptomyces	GCF_010548385.1
Streptomyces	GCF_002892485.1
Streptomyces	GCF_000242715.1
Streptomyces	GCF_000241835.1
Streptomyces	GCF_015712165.1
Streptomyces	GCF_900290435.1
Streptomyces	GCF_010820575.1
Streptomyces	GCF_900207595.1
Streptomyces	GCF_001751375.1
Streptomyces	GCF_020400685.1
Streptomyces	GCF_900112965.1
Streptomyces	GCF_012933395.1
Streptomyces	GCF_000725725.1
Streptomyces	GCF_009846825.1
Streptomyces	GCF_003344905.1
Streptomyces	GCF_900119365.1
Streptomyces	GCF_009829585.1
Streptomyces	GCF_000717845.1
Streptomyces	GCF_020093395.1
Streptomyces	GCF_000720805.1
Streptomyces	GCF_001047315.1
Streptomyces	GCF_012328665.1
Streptomyces	GCF_003048205.2
Streptomyces	GCF_017168205.1
Streptomyces	GCF_003122345.2
Streptomyces	GCF_013913525.1
Streptomyces	GCF_002966105.1
Streptomyces	GCF_000700005.2
Streptomyces	GCF_001509775.1
[truncated: 7,032 more rows]
