# Supplementary material for: Selection for toxin production in spatially structured environments increases with growth rate
Source: ISME J. 2025 Apr 8;19(1):wraf061. doi: 10.1093/ismejo/wraf061 (PMC12041421; doi:10.1093/ismejo/wraf061)
Supplement: supp-table-2_wraf061 [file supp-table-2_wraf061.zip]

Archive with 1 entries (1 files):
- supp-table-2_wraf061.csv
