# Supplementary material for: Selection for toxin production in spatially structured environments increases with growth rate
Source: ISME J. 2025 Apr 8;19(1):wraf061. doi: 10.1093/ismejo/wraf061 (PMC12041421; doi:10.1093/ismejo/wraf061)
Supplement: supp-table-2_wraf061 [file supp-table-2_wraf061.zip › supp-table-2_wraf061.csv]

	marine_taxa
1	shewanella benthica
2	photobacterium profundum
3	vibrio cholerae
4	vibrio navarrensis
5	vibrio vulnificus
6	sphingobium chlorophenolicum
7	pseudoalteromonas flavipulchra
8	pseudoalteromonas luteoviolacea
9	micrococcus luteus
10	rhodococcus rhodochrous
11	marinomonas mediterranea
12	marinomonas posidonica
13	shewanella baltica
14	aequorivita sublithincola
15	roseobacter litoralis
16	shewanella putrefaciens
17	shewanella algae
18	glaciecola nitratireducens
19	flavobacterium columnare
20	helicobacter pylori
21	rhodospirillum rubrum
22	arcobacter butzleri
23	azospirillum lipoferum
24	azospirillum brasilense
25	flavobacterium lindanitolerans
26	vibrio ichthyoenteri
27	vibrio nigripulchritudo
28	vibrio scophthalmi
29	vibrio tubiashii
30	flavobacterium antarcticum
31	helicobacter cetorum
32	flavobacterium frigoris
33	vibrio ordalii
34	alishewanella jeotgali
35	rhodococcus pyridinivorans
36	novosphingobium nitrogenifigens
37	marinobacter lipolyticus
38	campylobacter jejuni
39	campylobacter coli
40	sphingomonas phyllosphaerae
41	marinobacter salsuginis
42	rhodovibrio salinarum
43	sphingomonas melonis
44	campylobacter ureolyticus
45	campylobacter curvus
46	roseovarius mucosus
47	shewanella amazonensis
48	salinimonas chungwhensis
49	marinobacterium rhizophilum
50	psychroflexus tropicus
51	flavobacterium rivuli
52	caenispirillum salinarum
53	microbulbifer variabilis
54	pseudoalteromonas piscicida
55	hahella ganghwensis
56	amphritea japonica
57	shewanella loihica
58	microbacterium paraoxydans
59	kushneria aurantia
60	colwellia piezophila
61	alteromonas macleodii
62	salinimicrobium terrae
63	azospirillum halopraeferens
64	flavobacterium soli
65	marinobacterium litorale
66	sandarakinorhabdus limnophila
67	gelidibacter mesophilus
68	oceanobacter kriegii
69	oceanospirillum maris
70	novosphingobium acidiphilum
71	flavobacterium frigidarium
72	microbacterium indicum
73	haliea salexigens
74	flavobacterium denitrificans
75	flavobacterium filum
76	flavobacterium gelidilacus
77	inquilinus limosus
78	flavobacterium daejeonense
79	neptunomonas japonica
80	oceanospirillum beijerinckii
81	aequorivita capsosiphonis
82	salinimicrobium xinjiangense
83	flavobacterium tegetincola
84	glaciecola pallidula
85	mesoflavibacter zeaxanthinifaciens
86	leucobacter chironomi
87	aestuariibacter salexigens
88	marinospirillum minutulum
89	flavobacterium suncheonense
90	sphingomonas jaspsi
91	photobacterium halotolerans
92	brevibacterium album
93	flavobacterium subsaxonicum
94	vibrio furnissii
95	microbacterium gubbeenense
96	vibrio litoralis
97	marinobacter daepoensis
98	halomonas halocynthiae
99	leucobacter salsicius
100	shewanella decolorationis
101	vibrio splendidus
102	vibrio orientalis
103	rhodococcus ruber
104	vibrio harveyi
105	alishewanella aestuarii
106	vibrio mimicus
107	alcanivorax hongdengensis
108	psychroflexus gondwanensis
109	microbacterium laevaniformans
110	imtechella halotolerans
111	campylobacter showae
112	vibrio parahaemolyticus
113	vibrio alginolyticus
114	alishewanella agri
115	glaciecola punicea
116	helicobacter bizzozeronii
117	vibrio campbellii
118	sphingobium yanoikuyae
119	bergeyella zoohelcum
120	flavobacterium indicum
121	pseudoalteromonas rubra
122	pseudoalteromonas citrea
123	pseudoalteromonas marina
124	pseudoalteromonas undina
125	shewanella fidelis
126	shewanella colwelliana
127	vibrio fischeri
128	olleya marilimosa
129	marinobacter nanhaiticus
130	marinobacter santoriniensis
131	pseudoalteromonas agarivorans
132	rhodococcus rhodnii
133	vibrio fluvialis
134	shewanella waksmanii
135	helicobacter pametensis
136	vibrio rotiferianus
137	listonella anguillarum
138	marinobacterium stanieri
139	dietzia alimentaria
140	sphingomonas elodea
141	brevibacterium senegalense
142	sphingomonas echinoides
143	brachybacterium muris
144	rhodococcus opacus
145	vibrio coralliilyticus
146	carnimonas nigrificans
147	campylobacter fetus
148	brachybacterium paraconglomeratum
149	brachybacterium squillarum
150	rhodococcus erythropolis
151	pseudoalteromonas haloplanktis
152	leucobacter chromiiresistens
153	vibrio cyclitrophicus
154	catenovulum agarivorans
155	vibrio breoganii
156	enterovibrio calviensis
157	vibrio crassostreae
158	vibrio kanaloae
159	enterovibrio norvegicus
160	vibrio rumoiensis
161	vibrio tasmaniensis
162	sphingobium xenophagum
163	microbacterium yannicii
164	microbacterium barkeri
165	reyranella massiliensis
166	pseudoalteromonas ruthenica
167	salinivibrio costicola
168	vibrio gazogenes
169	halomonas smyrnensis
170	vibrio natriegens
171	helicobacter cinaedi
172	marinobacterium jannaschii
173	halomonas halodenitrificans
174	zymobacter palmae
175	campylobacter upsaliensis
176	halotalea alkalilenta
177	campylobacter cuniculorum
178	helicobacter rodentium
179	novosphingobium lindaniclasticum
180	sphingobium quisquiliarum
181	helicobacter macacae
182	helicobacter canis
183	sphingomonas sanxanigenens
184	balneatrix alpica
185	helicobacter bilis
186	thalassolituus oleivorans
187	flavobacterium sasangense
188	marinospirillum insulare
189	marinomonas ushuaiensis
190	vibrio halioticoli
191	vibrio pacinii
192	vibrio rhizosphaerae
193	rhodococcus qingshengii
194	rhodococcus equi
195	sphingomonas astaxanthinifaciens
196	vibrio cincinnatiensis
197	enterovibrio nigricans
198	flavobacterium cauense
199	vibrio owensii
200	vibrio jasicida
201	pseudoalteromonas lipolytica
202	campylobacter concisus
203	sphingobium ummariense
204	vibrio ruber
205	vibrio porteresiae
206	sulfitobacter mediterraneus
207	sulfitobacter donghicola
208	sphingobium herbicidovorans
209	arcobacter cibarius
210	halomonas campaniensis
211	flavobacterium enshiense
212	flavobacterium saliperosum
213	rhodobacter capsulatus
214	helicobacter fennelliae
215	sphingomonas paucimobilis
216	microbacterium oleivorans
217	novosphingobium resinovorum
218	brachybacterium phenoliresistens
219	nitrincola lacisaponensis
220	sphingobium baderi
221	vibrio azureus
222	sulfitobacter guttiformis
223	photobacterium leiognathi
224	sulfitobacter pontiacus
225	vibrio sagamiensis
226	sphingobium lactosutens
227	leeuwenhoekiella marinoflava
228	marinomonas polaris
229	enhydrobacter aerosaccus
230	oceanospirillum multiglobuliferum
231	alteromonas australica
232	formosa agariphila
233	flavobacterium succinicans
234	vibrio fortis
235	halomonas alkaliantarctica
236	shewanella marina
237	erythrobacter longus
238	erythrobacter litoralis
239	shewanella xiamenensis
240	campylobacter helveticus
241	actinotalea ferrariae
242	halomonas meridiana
243	nonlabens xylanidelens
244	nonlabens dokdonensis
245	nonlabens ulvanivorans
246	olleya aquimaris
247	gelidibacter algens
248	novosphingobium taihuense
249	sphingobium wenxiniae
250	flavobacterium cheniae
251	flavobacterium tiangeerense
252	sinomicrobium oceani
253	flavobacterium caeni
254	flavobacterium glaciei
255	flavobacterium anhuiense
256	sphingomonas koreensis
257	flavobacterium psychrophilum
258	vibrio ponticus
259	marinospirillum alkaliphilum
260	halomonas cupida
261	amphritea atlantica
262	microbulbifer thermotolerans
263	pseudoalteromonas denitrificans
264	flavobacterium swingsii
265	marinospirillum celere
266	alcanivorax jadensis
267	vibrio ezurae
268	vibrio proteolyticus
269	brevibacterium jeotgali
270	brevibacterium iodinum
271	brevibacterium linens
272	brevibacterium aurantiacum
273	brevibacterium casei
274	brevibacterium antiquum
275	flavobacterium terrigena
276	agarivorans albus
277	novosphingobium pentaromativorans
278	flavobacterium chungangense
279	campylobacter mucosalis
280	vibrio diazotrophicus
281	flavobacterium seoulense
282	halomonas salina
283	rhodococcus fascians
284	tropicimonas isoalkanivorans
285	sulfitobacter dubius
286	marinomonas fungiae
287	halomonas shengliensis
288	sphingomonas rubra
289	marinobacter mobilis
290	micrococcus terreus
291	flavobacterium urumqiense
292	marinobacterium sediminicola
293	halomonas korlensis
294	flavobacterium xueshanense
295	flavobacterium omnivorum
296	vibrio hangzhouensis
297	marinobacter zhejiangensis
298	marinobacter gudaonensis
299	marinobacter segnicrescens
300	halomonas saccharevitans
301	halomonas caseinilytica
302	flavobacterium reichenbachii
303	flavobacterium hydatis
304	microbacterium profundi
305	colwellia psychrerythraea
306	flavobacterium aquatile
307	microbulbifer donghaiensis
308	flavobacterium sinopsychrotolerans
309	flavobacterium noncentrifugens
310	marinobacter pelagius
311	roseovarius indicus
312	sulfitobacter brevis
313	roseovarius tolerans
314	photobacterium phosphoreum
315	rhodococcus aetherivorans
316	sulfitobacter marinus
317	leeuwenhoekiella palythoae
318	salinimicrobium catena
319	zunongwangia mangrovi
320	psychroflexus sediminis
321	kriegella aquimaris
322	sulfitobacter litoralis
323	roseovarius lutimaris
324	aequorivita viscosa
325	lutibacter flavus
326	azospirillum oryzae
327	lutibacter maritimus
328	microbacterium testaceum
329	campylobacter subantarcticus
330	pseudoalteromonas elyakovii
331	campylobacter lari
332	pseudoalteromonas distincta
333	campylobacter peloridis
334	sphingomonas parapaucimobilis
335	flavobacterium beibuense
336	sphingomonas taxi
337	vibrio mytili
338	campylobacter insulaenigrae
339	azospirillum thiophilum
340	campylobacter volucris
341	brevibacterium sandarakinum
342	sulfitobacter delicatus
343	rhodococcus koreensis
344	microbacterium hydrocarbonoxydans
345	microbacterium pygmaeum
346	brevibacterium siliguriense
347	actinotalea fermentans
348	novosphingobium subterraneum
349	sphingomonas changbaiensis
350	sphingobium chungbukense
351	marinobacter psychrophilus
352	photobacterium sanctipauli
353	magnetospirillum gryphiswaldense
354	campylobacter sputorum
355	vibrio diabolicus
356	rhodococcus jostii
357	rhodococcus maanshanensis
358	microbacterium azadirachtae
359	helicobacter pullorum
360	campylobacter gracilis
361	neptunomonas antarctica
362	photobacterium gaetbulicola
363	vibrio anguillarum
364	vibrio hepatarius
365	flavobacterium akiainvivens
366	flavobacterium hibernum
367	photobacterium swingsii
368	vibrio lentus
369	marinobacter subterrani
370	leucobacter komagatae
371	pseudoalteromonas tetraodonis
372	campylobacter iguaniorum
373	marinobacter persicus
374	novosphingobium barchaimii
375	sphingopyxis macrogoltabida
376	pseudoalteromonas translucida
377	hydrogenimonas thermophila
378	campylobacter hyointestinalis
379	flavobacterium glycines
380	helicobacter apodemus
381	helicobacter ailurogastricus
382	neptunomonas qingdaonensis
383	flavobacterium xinjiangense
384	helicobacter typhlonius
385	vibrio metoecus
386	lutibacter profundi
387	vibrio hyugaensis
388	helicobacter muridarum
389	halomonas ventosae
390	microbulbifer marinus
391	marinobacter daqiaonensis
392	marinobacter antarcticus
393	dongia mobilis
394	flavobacterium phragmitis
395	colwellia chukchiensis
396	marinobacter similis
397	caenispirillum bisanense
398	roseovarius nanhaiticus
399	microbulbifer yueqingensis
400	vibrio tritonius
401	photobacterium aphoticum
402	microbacterium ginsengisoli
403	helicobacter trogontum
404	rhodococcus triatomae
405	rhodococcus tukisamuensis
406	roseospirillum parvum
407	rhodospira trueperi
408	rhodococcus kyotonensis
409	psychroflexus halocasei
410	vibrio nereis
411	pseudoalteromonas spiralis
412	halomonas hydrothermalis
413	pseudoalteromonas arabiensis
414	dietzia cinnamea
415	brevibacterium epidermidis
416	shewanella morhuae
417	novosphingobium capsulatum
418	sphingomonas mali
419	rhodobacter aestuarii
420	tropicimonas sediminicola
421	arcobacter skirrowii
422	kushneria avicenniae
423	alteromonas stellipolaris
424	halomonas chromatireducens
425	pseudoalteromonas issachenkonii
426	lacimicrobium alkaliphilum
427	sphingopyxis terrae
428	pseudoalteromonas phenolica
429	sphingopyxis granuli
430	azospirillum humicireducens
431	marinobacter salarius
432	halomonas huangheensis
433	alteromonas mediterranea
434	helicobacter himalayensis
435	arcobacter lanthieri
436	arcobacter faecis
437	marinobacterium lutimaris
438	flavobacterium urocaniciphilum
439	roseobacter denitrificans
440	rhodococcus kroppenstedtii
441	olleya namhaensis
442	flavobacterium degerlachei
443	roseovarius azorensis
444	lutibacter oricola
445	flavobacterium aquidurense
446	flavobacterium gillisiae
447	flavobacterium granuli
448	flavobacterium fryxellicola
449	psychroflexus salarius
450	flavobacterium fontis
451	flavobacterium araucananum
452	flavobacterium fluvii
453	flavobacterium segetis
454	flavobacterium defluvii
455	flavobacterium micromati
456	flavobacterium frigidimaris
457	flavobacterium haoranii
458	flavobacterium cutihirudinis
459	flavobacterium dankookense
460	flavobacterium terrae
461	microbacterium trichothecenolyticum
462	flavobacterium johnsoniae
463	flavobacterium limicola
464	flavobacterium pectinovorum
465	flavobacterium saccharophilum
466	flavobacterium weaverense
467	flavobacterium cucumis
468	roseovarius marisflavi
469	roseovarius pacificus
470	flavobacterium chilense
471	flavobacterium xanthum
472	roseovarius litoreus
473	flavobacterium flevense
474	helicobacter magdeburgensis
475	arcobacter marinus
476	sphingomonas laterariae
477	novosphingobium panipatense
478	sphingopyxis indica
479	sphingopyxis flava
480	novosphingobium mathurense
481	photobacterium galatheae
482	vibrio neptunius
483	microbacterium oxydans
484	photobacterium aquae
485	photobacterium ganghwense
486	lacinutrix himadriensis
487	flavobacterium aquaticum
488	novosphingobium kunmingense
489	flavobacterium lacus
490	microbacterium paludicola
491	pseudoalteromonas ulvae
492	sphingomonas guangdongensis
493	microbacterium hydrothermale
494	salinimicrobium sediminis
495	formosa algae
496	photobacterium kishitanii
497	enterovibrio coralii
498	neptuniibacter marinus
499	pseudoalteromonas telluritireducens
500	halomonas axialensis
501	flavobacterium resistens
502	lutibacter agarilyticus
503	flavobacterium nitrogenifigens
504	oceanospirillum linum
505	flavobacterium hercynium
506	photobacterium aquimaris
507	shewanella frigidimarina
508	pseudoalteromonas shioyasakiensis
509	arcobacter cryaerophilus
510	dietzia kunjamensis
511	roseovarius halotolerans
512	gelidibacter sediminis
513	marinobacterium halophilum
514	flavobacterium aciduliphilum
515	microbacterium hominis
516	flavobacterium endophyticum
517	microbacterium resistens
518	dietzia papillomatosis
519	micrococcus lylae
520	novosphingobium lentum
521	novosphingobium naphthalenivorans
522	sphingomonas sanguinis
523	sphingomonas soli
524	vibrio mediterranei
525	sphingobium cloacae
526	sphingobium amiense
527	sphingomonas adhaesiva
528	sphingobium abikonense
529	sphingomonas asaccharolytica
530	sphingomonas pituitosa
531	sphingomonas pruni
532	novosphingobium rosa
533	rhodococcus zopfii
534	marinobacterium mangrovicola
535	lacinutrix venerupis
536	flavobacterium croceum
537	dietzia psychralcaliphila
538	amphiplicatus metriothermophilus
539	rhodobacter maris
540	sphingomonas faeni
541	shewanella chilikensis
542	rhodobacter viridis
543	sphingomonas aurantiaca
544	sphingomonas aerolata
545	dietzia timorensis
546	brevibacterium ravenspurgense
547	rhodococcus corynebacterioides
548	rhodococcus gordoniae
549	micrococcus aloeverae
550	rhodococcus phenolicus
551	pseudoalteromonas gelatinilytica
552	marinomonas aquimarina
553	marinomonas atlantica
554	marinomonas gallaica
555	vibrio casei
556	leeuwenhoekiella polynyae
557	kushneria marisflavi
558	marinomonas spartinae
559	photobacterium iliopiscarium
560	shewanella japonica
561	pseudoalteromonas fuliginea
562	pseudoalteromonas mariniglutinosa
563	pseudoalteromonas prydzensis
564	pseudoalteromonas aliena
565	microbacterium foliorum
566	sphingomonas panacis
567	flavobacterium piscis
568	blastomonas natatoria
569	kushneria indalinina
570	kushneria sinocarnis
571	marinomonas communis
572	psychroflexus torquis
573	shewanella marisflavi
574	microbacterium sediminis
575	vibrio celticus
576	vibrio atlanticus
577	brevibacterium sanguinis
578	brevibacterium celere
579	marinomonas rhizomae
580	photobacterium lutimaris
581	marinomonas foliarum
582	marinomonas pollencensis
583	marinomonas aquiplantarum
584	marinomonas alcarazii
585	flavobacterium crassostreae
586	photobacterium angustum
587	microbulbifer agarilyticus
588	marinomonas balearica
589	leeuwenhoekiella aequorea
590	rhodococcus globerulus
591	microbacterium ginsengiterrae
592	microbacterium aurum
593	photobacterium damselae
594	vibrio antiquarius
595	leeuwenhoekiella nanhaiensis
596	novosphingobium fuchskuhlense
597	halomonas beimenensis
598	rhodococcus wratislaviensis
599	dietzia maris
600	shewanella fodinae
601	alcanivorax borkumensis
602	hahella chejuensis
603	helicobacter acinonychis
604	helicobacter hepaticus
605	shewanella oneidensis
606	sphingopyxis alaskensis
607	leeuwenhoekiella blandensis
608	bermanella marisrubri
609	neptuniibacter caesariensis
610	pseudoalteromonas tunicata
611	roseovarius nubinhibens
612	novosphingobium aromaticivorans
613	shewanella sediminis
614	marinobacter algicola
615	shewanella pealeana
616	shewanella halifaxensis
617	shewanella woodyi
618	rhodocista centenaria
619	shewanella piezotolerans
620	campylobacter rectus
621	helicobacter canadensis
622	helicobacter winghamensis
623	arcobacter nitrofigilis
624	shewanella violacea
625	zunongwangia profunda
626	brevibacterium mcbrellneri
627	citromicrobium bathyomarinum
628	vibrio metschnikovii
629	halomonas elongata
630	parvularcula bermudensis
631	helicobacter felis
632	nitratifractor salsuginis
633	helicobacter suis
634	vibrio brasiliensis
635	vibrio sinaloensis
636	marinobacter adhaerens
637	helicobacter heilmannii
638	campylobacter hominis
639	helicobacter mustelae
